# Supplementary material for: Intact protein barcoding enables one-shot identification of CRISPRi strains and their metabolic state
Source: Cell Rep Methods. 2024 Nov 26;4(12):100908. doi: 10.1016/j.crmeth.2024.100908 (PMC11704613; doi:10.1016/j.crmeth.2024.100908)
Supplement: Table S1. m/z features of the LVFYHA barcode, related to Figure 2 [file mmc2.xlsx]

## Sheet: Table_S1
		Intensity MS1 spetrum						Control vs Barcode
LVFYHA-ubiquitin form	theoretical mass	Control 1	Control 2	Control 3	LVFYHA strain 1	LVFYHA strain 2	LVFYHA strain 3	Fold-Change	p-value	significant
charge_5_Na_0_13C_0	1859.01	0	0	0	0	0	0			0
charge_5_Na_0_13C_1	1859.21	0	0	0	0	0	0			0
charge_5_Na_0_13C_2	1859.41	0	0	0	0	0	0			0
charge_5_Na_0_13C_3	1859.61	0	0	0	0	0	0			0
charge_5_Na_0_13C_4	1859.81	0	0	0	0	0	0			0
charge_5_Na_0_13C_5	1860.01	0	0	0	0	0	0			0
charge_5_Na_0_13C_6	1860.21	0	0	0	0	0	0			0
charge_5_Na_0_13C_7	1860.41	0	0	0	0	0	0			0
charge_5_Na_0_13C_8	1860.61	0	0	0	0	0	0			0
charge_5_Na_0_13C_9	1860.81	0	0	0	0	0	0			0
charge_5_Na_0_13C_10	1861.01	0	0	0	0	0	0			0
charge_5_Na_0_13C_11	1861.21	0	0	0	0	0	0			0
charge_5_Na_0_13C_12	1861.42	0	0	0	0	0	0			0
charge_5_Na_0_13C_13	1861.62	0	0	0	0	0	0			0
charge_5_Na_1_13C_0	1863.4	0	0	0	0	0	0			0
charge_5_Na_1_13C_1	1863.6	0	0	0	0	0	0			0
charge_5_Na_1_13C_2	1863.8	0	0	0	0	0	0			0
charge_5_Na_1_13C_3	1864.01	0	0	0	0	0	0			0
charge_5_Na_1_13C_4	1864.21	0	0	0	0	0	0			0
charge_5_Na_1_13C_5	1864.41	0	0	0	0	0	0			0
charge_5_Na_1_13C_6	1864.61	0	0	0	0	0	0			0
charge_5_Na_1_13C_7	1864.81	0	0	0	0	0	0			0
charge_5_Na_1_13C_8	1865.01	0	0	0	0	0	0			0
charge_5_Na_1_13C_9	1865.21	0	0	0	0	0	0			0
charge_5_Na_1_13C_10	1865.41	0	0	0	0	0	0			0
charge_5_Na_1_13C_11	1865.61	0	0	0	0	0	0			0
charge_5_Na_1_13C_12	1865.81	0	0	0	0	0	0			0
charge_5_Na_1_13C_13	1866.01	0	0	0	0	0	0			0
charge_5_Na_2_13C_0	1867.8	0	0	0	0	0	0			0
charge_5_Na_2_13C_1	1868	0	0	0	0	0	0			0
charge_5_Na_2_13C_2	1868.2	0	0	0	0	0	0			0
charge_5_Na_2_13C_3	1868.4	0	0	0	0	0	0			0
charge_5_Na_2_13C_4	1868.6	0	0	0	0	0	0			0
charge_5_Na_2_13C_5	1868.8	0	0	0	0	0	0			0
charge_5_Na_2_13C_6	1869	0	0	0	0	0	0			0
charge_5_Na_2_13C_7	1869.2	0	0	0	0	0	0			0
charge_5_Na_2_13C_8	1869.41	0	0	0	0	0	0			0
charge_5_Na_2_13C_9	1869.61	0	0	0	0	0	0			0
charge_5_Na_2_13C_10	1869.81	0	0	0	0	0	0			0
charge_5_Na_2_13C_11	1870.01	0	0	0	0	0	0			0
charge_5_Na_2_13C_12	1870.21	0	0	0	0	0	0			0
charge_5_Na_2_13C_13	1870.41	0	0	0	0	0	0			0
charge_5_Na_3_13C_0	1872.2	0	0	0	0	0	0			0
charge_5_Na_3_13C_1	1872.4	0	0	0	0	0	0			0
charge_5_Na_3_13C_2	1872.6	0	0	0	0	0	0			0
charge_5_Na_3_13C_3	1872.8	0	0	0	0	0	0			0
charge_5_Na_3_13C_4	1873	0	0	0	0	0	0			0
charge_5_Na_3_13C_5	1873.2	0	0	0	0	0	0			0
charge_5_Na_3_13C_6	1873.4	0	0	0	0	0	0			0
charge_5_Na_3_13C_7	1873.6	0	0	0	0	0	0			0
charge_5_Na_3_13C_8	1873.8	0	0	0	0	0	0			0
charge_5_Na_3_13C_9	1874	0	0	0	0	0	0			0
charge_5_Na_3_13C_10	1874.2	0	0	0	0	0	0			0
charge_5_Na_3_13C_11	1874.4	0	0	0	0	0	0			0
charge_5_Na_3_13C_12	1874.6	0	0	0	0	0	0			0
charge_5_Na_3_13C_13	1874.81	0	0	0	0	0	0			0
charge_5_Na_4_13C_0	1876.59	0	0	0	0	0	0			0
charge_5_Na_4_13C_1	1876.79	0	0	0	0	0	0			0
charge_5_Na_4_13C_2	1876.99	0	0	0	0	0	0			0
charge_5_Na_4_13C_3	1877.19	0	0	0	0	0	0			0
charge_5_Na_4_13C_4	1877.4	0	0	0	0	0	0			0
charge_5_Na_4_13C_5	1877.6	0	0	0	0	0	0			0
charge_5_Na_4_13C_6	1877.8	0	0	0	0	0	0			0
charge_5_Na_4_13C_7	1878	0	0	0	0	0	0			0
charge_5_Na_4_13C_8	1878.2	0	0	0	0	0	0			0
charge_5_Na_4_13C_9	1878.4	0	0	0	0	0	0			0
charge_5_Na_4_13C_10	1878.6	0	0	0	0	0	0			0
charge_5_Na_4_13C_11	1878.8	0	0	0	0	0	0			0
charge_5_Na_4_13C_12	1879	0	0	0	0	0	0			0
charge_5_Na_4_13C_13	1879.2	0	0	0	0	0	0			0
charge_5_Na_5_13C_0	1880.99	0	0	0	0	0	0			0
charge_5_Na_5_13C_1	1881.19	0	0	0	0	0	0			0
charge_5_Na_5_13C_2	1881.39	0	0	0	0	0	0			0
charge_5_Na_5_13C_3	1881.59	0	0	0	0	0	0			0
charge_5_Na_5_13C_4	1881.79	0	0	0	0	0	0			0
charge_5_Na_5_13C_5	1881.99	0	0	0	0	0	0			0
charge_5_Na_5_13C_6	1882.19	0	0	0	0	0	0			0
charge_5_Na_5_13C_7	1882.39	0	0	0	0	0	0			0
charge_5_Na_5_13C_8	1882.59	0	0	0	0	0	0			0
charge_5_Na_5_13C_9	1882.8	0	0	0	0	0	0			0
charge_5_Na_5_13C_10	1883	0	0	0	0	0	0			0
charge_5_Na_5_13C_11	1883.2	0	0	0	0	0	0			0
charge_5_Na_5_13C_12	1883.4	0	0	0	0	0	0			0
charge_5_Na_5_13C_13	1883.6	0	0	0	0	0	0			0
charge_5_Na_6_13C_0	1885.39	0	0	0	0	0	0			0
charge_5_Na_6_13C_1	1885.59	0	0	0	0	0	0			0
charge_5_Na_6_13C_2	1885.79	0	0	0	0	0	0			0
charge_5_Na_6_13C_3	1885.99	0	0	0	0	0	0			0
charge_5_Na_6_13C_4	1886.19	0	0	0	0	0	0			0
charge_5_Na_6_13C_5	1886.39	0	0	0	0	0	0			0
charge_5_Na_6_13C_6	1886.59	0	0	0	0	0	0			0
charge_5_Na_6_13C_7	1886.79	0	0	0	0	0	0			0
charge_5_Na_6_13C_8	1886.99	0	0	0	0	0	0			0
charge_5_Na_6_13C_9	1887.19	0	0	0	0	0	0			0
charge_5_Na_6_13C_10	1887.39	0	0	0	0	0	0			0
charge_5_Na_6_13C_11	1887.59	0	0	0	0	0	0			0
charge_5_Na_6_13C_12	1887.79	0	0	0	0	0	0			0
charge_5_Na_6_13C_13	1887.99	0	0	0	0	0	0			0
charge_5_Na_7_13C_0	1889.78	0	0	0	0	0	0			0
charge_5_Na_7_13C_1	1889.98	0	0	0	0	0	0			0
charge_5_Na_7_13C_2	1890.18	0	0	0	0	0	0			0
charge_5_Na_7_13C_3	1890.38	0	0	0	0	0	0			0
charge_5_Na_7_13C_4	1890.58	0	0	0	0	0	0			0
charge_5_Na_7_13C_5	1890.79	0	0	0	0	0	0			0
charge_5_Na_7_13C_6	1890.99	0	0	0	0	0	0			0
charge_5_Na_7_13C_7	1891.19	0	0	0	0	0	0			0
charge_5_Na_7_13C_8	1891.39	0	0	0	0	0	0			0
charge_5_Na_7_13C_9	1891.59	0	0	0	0	0	0			0
charge_5_Na_7_13C_10	1891.79	0	0	0	0	0	0			0
charge_5_Na_7_13C_11	1891.99	0	0	0	0	0	0			0
charge_5_Na_7_13C_12	1892.19	0	0	0	0	0	0			0
charge_5_Na_7_13C_13	1892.39	0	0	0	0	0	0			0
charge_6_Na_0_13C_0	1549.34	2592.78	3246.81	2803.39	3776.31	9250.46	2173.17	1.75864	0.367068	0
charge_6_Na_0_13C_1	1549.51	232.422	2715.15	6079.8	4237.47	6662.33	9339	2.24194	0.171362	0
charge_6_Na_0_13C_2	1549.68	-650.931	1514.49	1154.15	6720.5	5039.28	2877.92	7.25461	0.0316702	0
charge_6_Na_0_13C_3	1549.84	7162.77	2685.83	1222.53	17946.8	10728.1	7310.8	3.25041	0.0828049	0
charge_6_Na_0_13C_4	1550.01	5217.35	1206.16	5641.98	15642	11636.2	12054.7	3.25994	0.00876487	0
charge_6_Na_0_13C_5	1550.18	-220.011	3284.49	4295.28	16526.1	17485.8	14487.4	6.58978	0.00108985	1
charge_6_Na_0_13C_6	1550.34	1281.62	3336.82	3476.65	20892.2	15774.6	13320.3	6.17499	0.003964	1
charge_6_Na_0_13C_7	1550.51	3025.25	620.145	5229.02	13711.4	12531.6	11982.3	4.30736	0.00235876	1
charge_6_Na_0_13C_8	1550.68	3832.88	2874.47	-612.615	9543.64	5590.45	9019.01	3.96295	0.0304041	0
charge_6_Na_0_13C_9	1550.85	189.504	-63.2145	3755.75	11713.8	7270.32	6153.07	6.47526	0.0278898	0
charge_6_Na_0_13C_10	1551.01	0	0	0	0	0	0			0
charge_6_Na_0_13C_11	1551.18	-107.256	1077.42	5764.39	8731.04	1396.98	6986.68	2.54133	0.291102	0
charge_6_Na_0_13C_12	1551.35	56.3635	1110.73	4035.82	7034.33	4106.82	6292.64	3.35077	0.0510808	0
charge_6_Na_0_13C_13	1551.51	0	0	0	0	0	0			0
charge_6_Na_1_13C_0	1553	3017.39	2136.74	971.253	6010.31	5854.03	1758.87	2.22406	0.173845	0
charge_6_Na_1_13C_1	1553.17	0	0	0	0	0	0			0
charge_6_Na_1_13C_2	1553.34	296.626	1831.37	-366.036	7982.38	12357.7	7456.51	15.7759	0.00673351	1
charge_6_Na_1_13C_3	1553.51	5146.24	797.684	637.319	10002.8	10759.5	8442.48	4.43758	0.00976804	1
charge_6_Na_1_13C_4	1553.67	1364.86	716.996	2342.67	11204.8	11254.3	8776.28	7.0596	0.000696056	1
charge_6_Na_1_13C_5	1553.84	2293.47	2757.3	1792.02	14928.9	13149.4	10278.1	5.60537	0.00161277	1
charge_6_Na_1_13C_6	1554.01	673.083	6975.71	2763.38	13323.1	9260.14	10440.1	3.17161	0.0270813	0
charge_6_Na_1_13C_7	1554.17	560.699	2686.93	622.731	14644.2	13561.8	8999.8	9.61303	0.00398596	1
charge_6_Na_1_13C_8	1554.34	1034.31	435.239	1743.09	8408.36	13994.7	11591.7	10.5816	0.00349176	1
charge_6_Na_1_13C_9	1554.51	-439.071	2663.55	48.44	4452.49	9691.51	6795.48	9.21259	0.0256888	0
charge_6_Na_1_13C_10	1554.68	365.544	-92.137	2852.79	6060.69	1181.45	3936.34	3.57574	0.185955	0
charge_6_Na_1_13C_11	1554.84	5077.17	4599.17	1127.15	932.754	2532.28	-131.811	0.308532	0.164592	0
charge_6_Na_1_13C_12	1555.01	0	0	0	0	0	0			0
charge_6_Na_1_13C_13	1555.18	1371.39	223.798	5388.93	415.017	2286.96	1714.88	0.632416	0.633565	0
charge_6_Na_2_13C_0	1556.67	1914.75	565.471	3843.91	1913.99	5159.41	7479.35	2.30115	0.217027	0
charge_6_Na_2_13C_1	1556.84	2077.36	452.781	2133.26	7214.26	4023.18	5897.11	3.67426	0.0181742	0
charge_6_Na_2_13C_2	1557	5464.93	2054.09	-264.391	11328.2	8914.99	3277	3.2421	0.135746	0
charge_6_Na_2_13C_3	1557.17	1325.59	1133.4	1986.96	8736.17	10604	11045	6.83435	0.000329026	1
charge_6_Na_2_13C_4	1557.34	7060.16	4425.71	-1373.69	14393.4	16211.8	7229.72	3.74152	0.0671546	0
charge_6_Na_2_13C_5	1557.5	339.809	2816.02	1972.66	18925.6	13110.5	17560.5	9.67079	0.00145699	1
charge_6_Na_2_13C_6	1557.67	555.42	-1315.67	1930.02	12766.8	10946.4	12212.5	30.712	0.000434125	1
charge_6_Na_2_13C_7	1557.84	4762.03	2223.64	3113.37	12074.8	9856.31	10241.1	3.18567	0.00189163	0
charge_6_Na_2_13C_8	1558.01	734.632	6643.86	6362.61	8392.96	8858.97	5365.13	1.64594	0.252462	0
charge_6_Na_2_13C_9	1558.17	0	0	0	0	0	0			0
charge_6_Na_2_13C_10	1558.34	7029.96	1771.56	1603.41	9238.24	8771.72	3463.74	2.0638	0.224403	0
charge_6_Na_2_13C_11	1558.51	2423.46	1258.86	628.762	3692.37	6752.56	3422.58	3.21671	0.0554412	0
charge_6_Na_2_13C_12	1558.67	6211.04	678.172	3843.11	6305.64	284.393	5318.36	1.10958	0.881043	0
charge_6_Na_2_13C_13	1558.84	-1024.32	672.479	2397.46	4626.62	7252.35	2160.26	6.86307	0.0869566	0
charge_6_Na_3_13C_0	1560.33	3545.99	5876.22	-618.522	5818.52	5396.59	9290.52	2.32921	0.160159	0
charge_6_Na_3_13C_1	1560.5	5136.71	2177.43	2919.83	2874.65	5109.43	675.481	0.846158	0.753223	0
charge_6_Na_3_13C_2	1560.67	-510.796	1977.73	307.173	7751.69	6082.25	5262.23	10.7638	0.00507432	1
charge_6_Na_3_13C_3	1560.83	2260.81	186.036	2484.52	7181.99	9199.01	7170.06	4.77577	0.00336646	1
charge_6_Na_3_13C_4	1561	-263.586	399.342	2330.87	12615.1	11790.9	4047.99	11.5356	0.0379238	0
charge_6_Na_3_13C_5	1561.17	-459.981	-70.353	906.216	12847.1	11380.7	9341.78	89.309	0.000539041	1
charge_6_Na_3_13C_6	1561.33	1080.62	2811.95	795.563	10954.2	15735.7	8881.67	7.58758	0.00837276	1
charge_6_Na_3_13C_7	1561.5	1125.23	1662.26	1655.91	7670.2	7393.45	10579.4	5.77106	0.00240159	1
charge_6_Na_3_13C_8	1561.67	5317.96	1593.56	458.256	10094.6	7274.18	5381.4	3.08695	0.063034	0
charge_6_Na_3_13C_9	1561.84	1680.43	2228.87	1342.6	6862.6	7748.03	3729.18	3.49203	0.0248787	0
charge_6_Na_3_13C_10	1562	1269.04	4234.17	2509.95	4753.72	7801.03	689.011	1.65275	0.478407	0
charge_6_Na_3_13C_11	1562.17	2958.63	583.467	3447.29	6742.83	8173.94	3241.84	2.59802	0.0952104	0
charge_6_Na_3_13C_12	1562.34	0	0	0	0	0	0			0
charge_6_Na_3_13C_13	1562.51	2067.84	8313.01	5951.95	7295.25	6298.44	4409.51	1.10227	0.795265	0
charge_6_Na_4_13C_0	1564	2836.09	1888.67	1089.95	4147.89	3414.76	5436.81	2.23561	0.0368755	0
charge_6_Na_4_13C_1	1564.16	2989.69	1844.98	1520.3	11736.9	10868.8	7029.61	4.66332	0.00684966	1
charge_6_Na_4_13C_2	1564.33	3928.29	242.277	3598.64	9324.32	7818.43	9969.5	3.4897	0.00855183	0
charge_6_Na_4_13C_3	1564.5	229.891	1261.58	1946.98	5679.23	9209.18	4796.33	5.72488	0.0196516	0
charge_6_Na_4_13C_4	1564.66	651.489	-718.121	1829.33	8160.37	8993.12	9005.23	14.8402	0.000495993	1
charge_6_Na_4_13C_5	1564.83	2855.09	667.179	1543.67	8401.45	8860	6465.99	4.68372	0.003047	1
charge_6_Na_4_13C_6	1565	1315.68	1439.48	3145.01	10248.6	4517.75	7590.9	3.78925	0.0355032	0
charge_6_Na_4_13C_7	1565.17	418.282	-648.22	1469.35	11153.6	8379.41	8956.69	22.9864	0.000957343	1
charge_6_Na_4_13C_8	1565.33	5775.96	4544.08	2731.69	5051.78	9261.31	4524.47	1.4433	0.329879	0
charge_6_Na_4_13C_9	1565.5	1042.48	2917.38	2961.04	6836.02	1270.24	6051.18	2.04561	0.262392	0
charge_6_Na_4_13C_10	1565.67	1891.07	2478.68	1288.38	1603	6852.16	926.132	1.65802	0.55008	0
charge_6_Na_4_13C_11	1565.83	1216.67	1580.98	4761.72	5094.11	8004.88	3058.96	2.13748	0.191215	0
charge_6_Na_4_13C_12	1566	3800.26	-899.724	1678.06	370.218	5909.57	2130.79	1.83693	0.580225	0
charge_6_Na_4_13C_13	1566.17	3562.86	532.574	1406.4	3247.33	4702.56	9016.75	3.08382	0.121918	0
charge_6_Na_5_13C_0	1567.66	-163.957	2639.12	3063.32	8579.99	2669.84	378.865	2.09962	0.485512	0
charge_6_Na_5_13C_1	1567.83	5538.5	4942.42	2071.66	6430.07	3041.66	2984.69	0.99234	0.984621	0
charge_6_Na_5_13C_2	1567.99	4094.23	905.714	576.994	8669.43	6778.4	5289.39	3.71839	0.0273846	0
charge_6_Na_5_13C_3	1568.16	-560.182	2456.01	-674.669	7136.27	9898.43	3510.33	16.8242	0.0381796	0
charge_6_Na_5_13C_4	1568.33	3852.41	3797.31	1674.67	13000.5	13802.2	11284.2	4.08465	0.000747511	1
charge_6_Na_5_13C_5	1568.5	5656.02	4846.6	1934.01	6507.58	8931	9926.02	2.03951	0.0470258	0
charge_6_Na_5_13C_6	1568.66	1812.59	2316.9	3882.34	6702.63	8173.86	3906.8	2.34445	0.0620865	0
charge_6_Na_5_13C_7	1568.83	381.178	1958.19	4227.68	4284.78	10250.7	5441.68	3.04203	0.105059	0
charge_6_Na_5_13C_8	1569	4634.77	1269.48	2775.01	8844.94	5040.35	5605.6	2.24569	0.0785281	0
charge_6_Na_5_13C_9	1569.16	3141.36	-50.2222	-44.6503	5106.03	628.268	3542.26	3.04501	0.286145	0
charge_6_Na_5_13C_10	1569.33	0	0	0	0	0	0			0
charge_6_Na_5_13C_11	1569.5	0	0	0	0	0	0			0
charge_6_Na_5_13C_12	1569.67	0	0	0	0	0	0			0
charge_6_Na_5_13C_13	1569.83	339.709	1962.95	3355.69	4383.38	2868.56	6447.63	2.42113	0.119002	0
charge_6_Na_6_13C_0	1571.32	2816.83	6850.43	740.563	7806.03	7482.72	4345.73	1.88651	0.217964	0
charge_6_Na_6_13C_1	1571.49	9657.41	3464.74	8524.84	5048.13	1829.61	7447.63	0.661772	0.385024	0
charge_6_Na_6_13C_2	1571.66	0	0	0	0	0	0			0
charge_6_Na_6_13C_3	1571.82	2135.57	3787.32	465.551	1235.31	5913.27	7467.11	2.28783	0.262393	0
charge_6_Na_6_13C_4	1571.99	4371.15	7521.61	5727.81	7243.39	7130.23	2900.98	0.980365	0.949033	0
charge_6_Na_6_13C_5	1572.16	3109.74	1693.89	1131.21	3482.49	8286.88	9306.82	3.55126	0.0557608	0
charge_6_Na_6_13C_6	1572.33	624.319	3630.18	888.542	5935.58	11028.7	7520.6	4.76077	0.0225358	0
charge_6_Na_6_13C_7	1572.49	2997.9	4857.47	3506.87	5983.67	7730.57	5462.41	1.68775	0.0418604	0
charge_6_Na_6_13C_8	1572.66	5971.52	-668.24	1579.2	6810.91	3447.34	1039.23	1.64148	0.597494	0
charge_6_Na_6_13C_9	1572.83	0	0	0	0	0	0			0
charge_6_Na_6_13C_10	1572.99	3036.64	2517.33	6542.87	831.936	1509.97	783.849	0.258395	0.0806276	0
charge_6_Na_6_13C_11	1573.16	0	0	0	0	0	0			0
charge_6_Na_6_13C_12	1573.33	0	0	0	0	0	0			0
charge_6_Na_6_13C_13	1573.5	0	0	0	0	0	0			0
charge_6_Na_7_13C_0	1574.99	4102.42	753.64	31.6579	4546.76	6427.63	8016.38	3.8854	0.0429091	0
charge_6_Na_7_13C_1	1575.15	0	0	0	0	0	0			0
charge_6_Na_7_13C_2	1575.32	479.573	2411.21	1512.31	3634.92	6058.21	6886.88	3.76554	0.0225315	0
charge_6_Na_7_13C_3	1575.49	0	0	0	0	0	0			0
charge_6_Na_7_13C_4	1575.66	1524.72	-507.228	1331.96	6904.01	5700.84	6042.57	7.93694	0.00183226	1
charge_6_Na_7_13C_5	1575.82	2525.29	5428.98	550.279	1667.16	5916.59	8609.54	1.90407	0.35771	0
charge_6_Na_7_13C_6	1575.99	2995.87	1262.34	956.602	10266.2	6036.56	3361.21	3.7708	0.0843345	0
charge_6_Na_7_13C_7	1576.16	1234.43	3325.61	2317.92	9607.49	5865.26	7857.04	3.39196	0.0114322	0
charge_6_Na_7_13C_8	1576.32	3598	4051.89	337.24	9651.2	8256.14	7662.8	3.20142	0.0110399	0
charge_6_Na_7_13C_9	1576.49	2695.57	3103.17	3231.56	7053.61	6112.88	1393.6	1.61236	0.353703	0
charge_6_Na_7_13C_10	1576.66	0	0	0	0	0	0			0
charge_6_Na_7_13C_11	1576.83	-1351.28	403.734	975.206	5866.71	7613.64	3754.21	623.213	0.0121142	0
charge_6_Na_7_13C_12	1576.99	5250.29	-629.987	3660.53	5938.89	1628.31	1767.01	1.12721	0.883797	0
charge_6_Na_7_13C_13	1577.16	0	0	0	0	0	0			0
charge_7_Na_0_13C_0	1328.15	10249.9	1903.37	3635.34	4458.28	7902.18	5828	1.152	0.784314	0
charge_7_Na_0_13C_1	1328.29	6637.25	2167.05	878.156	12566.9	9520.56	13204.6	3.64496	0.0148655	0
charge_7_Na_0_13C_2	1328.44	6955.54	12912.7	3189.95	24257.1	25415.6	24350.7	3.21028	0.00400069	0
charge_7_Na_0_13C_3	1328.58	11008.9	4230.39	6099.02	28313.4	33077.3	27198.4	4.15165	0.00116312	1
charge_7_Na_0_13C_4	1328.72	3023.14	1221.07	5178.65	47864.5	41346.9	33240.8	12.9952	0.00100528	1
charge_7_Na_0_13C_5	1328.87	2407.45	750.749	3119.38	43201.3	32829.9	37514.1	18.0875	0.000314466	1
charge_7_Na_0_13C_6	1329.01	-482.257	3641.42	3562.18	39201.5	30718.8	28763.5	14.6821	0.000917322	1
charge_7_Na_0_13C_7	1329.15	3196.04	-1363.9	893.989	27726.3	29180.4	24902	30.0091	0.000131946	1
charge_7_Na_0_13C_8	1329.3	-947.667	644.769	-755.209	28133.4	24800.1	16565.4	-65.6824	0.0024846	0
charge_7_Na_0_13C_9	1329.44	2544.62	8054.44	11662.4	21666.9	20505.8	15789.7	2.60372	0.0205526	0
charge_7_Na_0_13C_10	1329.58	4101.91	4332.11	4351.39	11844.5	10427.6	12944.1	2.7544	0.000519735	0
charge_7_Na_0_13C_11	1329.73	1276.2	-197.224	4959.19	8544.9	7271.39	6699.88	3.72898	0.0279155	0
charge_7_Na_0_13C_12	1329.87	1665.48	2665.44	1597.98	8206.52	10255.7	11535.9	5.05963	0.00146081	1
charge_7_Na_0_13C_13	1330.01	3571.77	171.106	3124.78	6563.57	8866.76	1219.45	2.42438	0.262722	0
charge_7_Na_1_13C_0	1331.29	1708.9	-1444.23	1368.59	10589.2	5717.87	4556.41	12.7741	0.037984	0
charge_7_Na_1_13C_1	1331.43	5289.16	5188.42	3979.37	14975.6	15899.6	15673.5	3.21982	2.92229e-05	0
charge_7_Na_1_13C_2	1331.58	1153.42	5033.07	6506.05	21832.9	22589.3	14590.2	4.64938	0.00682594	1
charge_7_Na_1_13C_3	1331.72	3364.65	2856.7	5709.12	34774.6	30488	26138.5	7.66114	0.000557307	1
charge_7_Na_1_13C_4	1331.86	2277.91	1707.34	2481.67	53329.6	38351.4	27112.6	18.3694	0.00788233	1
charge_7_Na_1_13C_5	1332.01	1823.16	4052.99	6390.51	46869.3	44656.3	32585	10.1177	0.00129214	1
charge_7_Na_1_13C_6	1332.15	1543.4	1677.63	2030.21	37958.3	34061.2	34687.4	20.3203	9.97442e-06	1
charge_7_Na_1_13C_7	1332.29	5645.65	5621.08	1455.98	42159.3	34459.7	28803.8	8.28618	0.00168049	1
charge_7_Na_1_13C_8	1332.44	5856.89	7868.9	4011.74	33275.2	36289.2	27242.3	5.45773	0.000794987	1
charge_7_Na_1_13C_9	1332.58	5027.13	5966.54	3253.51	20979.2	24283.8	18786.5	4.49559	0.000743389	1
charge_7_Na_1_13C_10	1332.72	3528.37	5683.95	-1453.73	15077.4	9223.39	9054.68	4.29917	0.0421361	0
charge_7_Na_1_13C_11	1332.87	-575.397	86.808	5056.03	9801.96	12208.3	9780.96	6.96041	0.00965545	1
charge_7_Na_1_13C_12	1333.01	43.8358	872.439	2435.79	8696.54	8794.7	8173.48	7.6564	0.000515321	1
charge_7_Na_1_13C_13	1333.15	5183.07	1168.07	1909.54	6440.79	-664.532	8375.71	1.71317	0.550031	0
charge_7_Na_2_13C_0	1334.43	10932	3882.43	6445.02	17031.9	15219.7	12842	2.12111	0.0292966	0
charge_7_Na_2_13C_1	1334.57	11718.7	6383.04	5235.76	13695	16399.9	17462	2.03779	0.0243541	0
charge_7_Na_2_13C_2	1334.72	6723.85	-552.349	-847.507	25167.7	18911.4	15968.2	11.2786	0.00766916	1
charge_7_Na_2_13C_3	1334.86	1150.33	5477.2	3373.21	43437.4	29067.2	27462.2	9.99594	0.00458204	1
charge_7_Na_2_13C_4	1335	4588.53	4387.86	8122.88	47760.5	37265.8	35456.6	7.04609	0.00101964	1
charge_7_Na_2_13C_5	1335.15	5715.69	5592.49	6231.54	48090.2	43911.7	38243	7.42572	0.000194015	1
charge_7_Na_2_13C_6	1335.29	2302.92	4197.07	4156.41	48750.8	45590	41247.1	12.7236	5.13099e-05	1
charge_7_Na_2_13C_7	1335.43	4674.11	1175.67	2568.14	37362.4	43509.4	28802.2	13.0286	0.00153167	1
charge_7_Na_2_13C_8	1335.58	7000.19	3855.28	6003.77	34146.4	38278	27797.4	5.94463	0.000952053	1
charge_7_Na_2_13C_9	1335.72	5665.36	707.876	2574.59	28834.5	21005.5	12885.5	7.01014	0.0205731	0
charge_7_Na_2_13C_10	1335.86	1356.67	3807.47	901.308	15497.2	12811.9	12744.7	6.76846	0.000802667	1
charge_7_Na_2_13C_11	1336.01	4464.85	2185.07	2408.03	4612.8	13063.1	7888.19	2.82228	0.0984949	0
charge_7_Na_2_13C_12	1336.15	3358.03	536.668	2228.75	7711.57	8447.42	9301.6	4.15788	0.00236606	1
charge_7_Na_2_13C_13	1336.29	3612.21	3155.26	3243.47	7137.34	12545.7	5831.58	2.54868	0.0661532	0
charge_7_Na_3_13C_0	1337.57	2029.4	2671.3	7944.82	15743.7	12839	15121.9	3.45613	0.00750348	0
charge_7_Na_3_13C_1	1337.71	2221.55	927.874	3262.29	14691.2	11021.3	6417.95	5.01122	0.0261161	0
charge_7_Na_3_13C_2	1337.86	5418.7	1236.45	5129.99	22598.1	23342.2	20267	5.61787	0.000376286	1
charge_7_Na_3_13C_3	1338	4384.83	-705.991	1545.67	34539	37956.2	27988.2	19.2331	0.000632988	1
charge_7_Na_3_13C_4	1338.14	148.972	2110.58	4003.36	47912.4	48226.7	42258.3	22.0979	3.91608e-05	1
charge_7_Na_3_13C_5	1338.29	2791.11	3192.15	1176.05	49871.9	49125.3	40217.5	19.4452	0.000154375	1
charge_7_Na_3_13C_6	1338.43	30321.1	29407.6	20710.7	62336.7	52482.7	43821.6	1.97218	0.0133763	0
charge_7_Na_3_13C_7	1338.57	5760.39	10565.3	3535.43	36701.4	37331.1	37083.6	5.59466	0.000127784	1
charge_7_Na_3_13C_8	1338.72	835.523	388.854	-281.886	26938	27045.7	21541.7	80.1338	0.000175788	1
charge_7_Na_3_13C_9	1338.86	504.654	3144.42	7735.64	18441.8	15791.3	13248.6	4.17065	0.00969932	1
charge_7_Na_3_13C_10	1339	1417.78	1672.98	7249.36	15218.6	13750.6	6581.01	3.43809	0.0623669	0
charge_7_Na_3_13C_11	1339.15	-2278.09	69.5406	-459.839	12141.8	8896.8	7039.73	-10.5226	0.00343164	0
charge_7_Na_3_13C_12	1339.29	1926.03	967.099	2249.84	11672.8	13052.4	7393.09	6.24508	0.00675424	1
charge_7_Na_3_13C_13	1339.43	19737.2	12725.7	17522.4	9894.77	15405.8	10343.2	0.713087	0.153787	0
charge_7_Na_4_13C_0	1340.71	108.841	1955.36	3750.28	10034.4	13321.2	6929.53	5.20857	0.0184481	0
charge_7_Na_4_13C_1	1340.85	7388.01	6608.68	4511.94	13957.1	9362.37	12147.5	1.91624	0.0236153	0
charge_7_Na_4_13C_2	1341	406.029	4449.44	-440.408	26389.6	20639.4	20866.7	15.3782	0.000928702	1
charge_7_Na_4_13C_3	1341.14	3338.12	-159.028	2878.25	29886.4	30971	21792.9	13.6447	0.00118009	1
charge_7_Na_4_13C_4	1341.28	4197.19	609.492	4392.88	40211.1	38294.4	29123.7	11.6994	0.000835116	1
charge_7_Na_4_13C_5	1341.43	7723.27	5905.02	9314.64	41353.5	42737.6	41153.6	5.45896	6.53959e-06	1
charge_7_Na_4_13C_6	1341.57	2713.35	665.556	2131.18	37595.9	34157.9	27945.6	18.094	0.000406845	1
charge_7_Na_4_13C_7	1341.71	-1847.57	797.085	5696.84	27065.5	28212.4	23880.9	17.0367	0.000633533	1
charge_7_Na_4_13C_8	1341.86	178.51	5151.61	277.473	27323.1	20360	25108.8	12.981	0.00104239	1
charge_7_Na_4_13C_9	1342	222.584	2386.14	201.116	13599.9	16181.8	12194.8	14.9391	0.000685128	1
charge_7_Na_4_13C_10	1342.14	3430.66	1337.66	2336.76	13407.5	10854.1	10482.6	4.89006	0.00111234	1
charge_7_Na_4_13C_11	1342.29	5068.72	5413.18	360.395	10615.8	8157.69	11166.7	2.76142	0.0273557	0
charge_7_Na_4_13C_12	1342.43	3491.79	6499.7	3921.03	13906.3	9804	9894.69	2.41545	0.0163172	0
charge_7_Na_4_13C_13	1342.57	0	0	0	0	0	0			0
charge_7_Na_5_13C_0	1343.85	703.022	-870.42	1686.05	11189.7	12222.6	8999.86	21.3427	0.0010359	1
charge_7_Na_5_13C_1	1343.99	4708.06	-488.919	50.6689	9405.22	12820.5	11623.9	7.92767	0.00693293	1
charge_7_Na_5_13C_2	1344.14	772.092	2632.58	331.283	18176.4	17002.8	17560.8	14.1169	3.11078e-05	1
charge_7_Na_5_13C_3	1344.28	3694.12	2031.08	-379.106	28708.4	27481.4	24400.5	15.0746	0.000135717	1
charge_7_Na_5_13C_4	1344.42	6600.13	6913.69	3274.49	37174.8	32839.5	30998.8	6.01687	0.00020572	1
charge_7_Na_5_13C_5	1344.57	2730.16	5551.05	2040.1	42388	39808.5	29881.4	10.8589	0.00102098	1
charge_7_Na_5_13C_6	1344.71	-10.8181	-781.457	5568.61	27197.5	31185.8	24962.6	17.4498	0.000636548	1
charge_7_Na_5_13C_7	1344.85	3680.2	-383.967	3318.31	23040.5	29283	20244.5	10.971	0.00177809	1
charge_7_Na_5_13C_8	1345	5766.27	266.521	722.908	19220.6	22563.2	15967.2	8.54849	0.00280577	1
charge_7_Na_5_13C_9	1345.14	984.234	93.0073	3289.51	17974.1	18814.9	11756.4	11.117	0.00369308	1
charge_7_Na_5_13C_10	1345.28	5805.25	6573.72	2520.11	13476	11010.6	4479	1.94412	0.18812	0
charge_7_Na_5_13C_11	1345.43	2904.25	1659.97	3069.7	13184.5	8751.1	8079.88	3.93186	0.0109174	0
charge_7_Na_5_13C_12	1345.57	33.2606	6050.48	587.295	8400.14	12852	5661.75	4.03444	0.0764613	0
charge_7_Na_5_13C_13	1345.71	0	0	0	0	0	0			0
charge_7_Na_6_13C_0	1346.99	1830.9	3342.93	1065.89	13542.3	7350.44	11669.2	5.21849	0.0108566	0
charge_7_Na_6_13C_1	1347.14	1495.87	2419.39	-153.543	16602.7	13976.5	15133.4	12.1521	0.000197503	1
charge_7_Na_6_13C_2	1347.28	3043.84	1500.85	928.027	19960.8	17755.6	16783.3	9.95844	0.000134102	1
charge_7_Na_6_13C_3	1347.42	5681.81	3132.31	6093.52	28263.2	27768.9	19620.4	5.07474	0.00236317	1
charge_7_Na_6_13C_4	1347.57	6317.78	3661.77	1434.16	33305.5	29030.9	25128	7.6631	0.000770826	1
charge_7_Na_6_13C_5	1347.71	4215.73	1941.2	2342.71	27992.7	23728.4	23080.2	8.80053	0.000198676	1
charge_7_Na_6_13C_6	1347.85	2278.69	5061.66	3912.27	26444	20875.2	24352.6	6.36935	0.000374176	1
charge_7_Na_6_13C_7	1348	2003.65	1040.1	8068.93	20700.3	18972.2	17626.3	5.15616	0.00291078	1
charge_7_Na_6_13C_8	1348.14	3970.6	986.552	3923.39	15443.6	15232.5	11328.1	4.72992	0.00266872	1
charge_7_Na_6_13C_9	1348.28	1856.56	1762	1267.94	15176	11827.1	12397.9	8.06324	0.000394635	1
charge_7_Na_6_13C_10	1348.43	7684.27	8461.38	-91.5037	15831.6	13282.8	19260	3.01321	0.0290553	0
charge_7_Na_6_13C_11	1348.57	7518.32	4941.88	1212.05	13232.2	12530.5	9953.56	2.61232	0.0243329	0
charge_7_Na_6_13C_12	1348.71	3723.4	1585.32	-785.403	4381.75	9793.03	7715.65	4.83946	0.0472666	0
charge_7_Na_6_13C_13	1348.86	2249.34	757.76	3635.14	4790.01	8826.56	8104.36	3.27012	0.0282456	0
charge_7_Na_7_13C_0	1350.13	671.418	1773.39	1788.74	17463.6	11189	8092.95	8.6796	0.0175906	0
charge_7_Na_7_13C_1	1350.28	2578.33	2375.81	2469.27	14111.9	12120.8	16539.3	5.76177	0.00077115	1
charge_7_Na_7_13C_2	1350.42	5830.24	8393.23	5427.79	25645.9	20084	18883.7	3.28801	0.002775	0
charge_7_Na_7_13C_3	1350.56	5573.15	4794.64	8257.43	23365.2	23244.7	18626.2	3.50257	0.00116922	0
charge_7_Na_7_13C_4	1350.71	4246.05	1163.06	5550.84	18017.4	18977.9	17831.2	5.00245	0.000410453	1
charge_7_Na_7_13C_5	1350.85	8049.12	2913.45	6662.4	24993.6	22106.8	16199.7	3.5915	0.00717651	0
charge_7_Na_7_13C_6	1350.99	509.835	4357.86	2693.86	26031.7	20694.7	15676.3	8.25263	0.00459535	1
charge_7_Na_7_13C_7	1351.14	1190.73	407.271	-825.628	24682	14253.8	13647.4	68.0799	0.00891348	1
charge_7_Na_7_13C_8	1351.28	1623.63	2351.68	-1498.11	14526.2	10767.7	8827.73	13.7743	0.00673603	1
charge_7_Na_7_13C_9	1351.42	7109.53	5219.09	4757.4	15257.2	16222.7	12654.1	2.58305	0.00217874	0
charge_7_Na_7_13C_10	1351.57	824.423	5050.5	4929.92	14112.2	15416.1	9445.07	3.60702	0.0147109	0
charge_7_Na_7_13C_11	1351.71	6384.1	685.908	489.435	3439.58	1678.69	4074.74	1.2161	0.80473	0
charge_7_Na_7_13C_12	1351.85	1857.22	144.318	1371.95	13246	9167.72	10221.7	9.67409	0.00181041	1
charge_7_Na_7_13C_13	1352	1854.12	5534.73	3731.47	15297.9	4059.66	12008.1	2.82057	0.126164	0
charge_8_Na_0_13C_0	1162.26	-2551.64	5963.34	4911.8	13477.1	13332.9	12618	4.73696	0.0183117	0
charge_8_Na_0_13C_1	1162.38	5116.08	8515.66	2598.28	26921.5	24011	25556.9	4.71283	0.000461886	1
charge_8_Na_0_13C_2	1162.51	10238.6	12772.7	4638.74	50964.8	40746.3	48817.6	5.0824	0.000665489	1
charge_8_Na_0_13C_3	1162.63	11582.5	3878.19	6614.2	86329.1	64932.5	52924.9	9.24972	0.00375553	1
charge_8_Na_0_13C_4	1162.76	2143.21	11371.3	8335.49	90483.3	74136.5	57908.5	10.1844	0.00239765	1
charge_8_Na_0_13C_5	1162.88	-1814.08	872.749	3524.13	96000.6	72384.7	71256.3	92.7833	0.000652333	1
charge_8_Na_0_13C_6	1163.01	8613.89	814.048	1979.62	93426.9	87222.8	68155	21.8105	0.000581265	1
charge_8_Na_0_13C_7	1163.14	4017.38	-1083.67	5722.09	71217.3	70676	67682.9	24.2122	8.58959e-06	1
charge_8_Na_0_13C_8	1163.26	6333.19	708.619	32.5556	66558.5	47655.1	37011.9	21.3766	0.00562205	1
charge_8_Na_0_13C_9	1163.39	5206.82	3352.91	3085.03	41828.9	41218.4	30501.4	9.75107	0.00081339	1
charge_8_Na_0_13C_10	1163.51	7380.47	2990.19	5079.5	28847.1	22900.7	22947.6	4.8346	0.00109098	1
charge_8_Na_0_13C_11	1163.64	10121.3	2266.5	9909.91	15707	17765.6	13095.5	2.08847	0.050094	0
charge_8_Na_0_13C_12	1163.76	9965.01	-1758.21	-1246.54	10982.1	8600.97	2099.16	3.11514	0.351367	0
charge_8_Na_0_13C_13	1163.89	2930.74	1517.08	3395.94	6126.25	215.172	5854.2	1.55482	0.509964	0
charge_8_Na_1_13C_0	1165.01	155.183	7287.63	5435.18	18409.2	14363.9	2843.61	2.76571	0.213544	0
charge_8_Na_1_13C_1	1165.13	7861.15	5643.89	754.569	24826.3	22034.9	20137.2	4.69848	0.00216254	1
charge_8_Na_1_13C_2	1165.26	5585.68	2208.2	6146.99	58849.7	49369.3	45555.4	11.0305	0.000354303	1
charge_8_Na_1_13C_3	1165.38	5518.45	2168.52	4858.56	90860.2	93225.4	62767.4	19.6766	0.00136193	1
charge_8_Na_1_13C_4	1165.51	5796.21	4270.83	871.056	134345	121782	99677.4	32.5289	0.000358208	1
charge_8_Na_1_13C_5	1165.63	6877.97	7836	7857.55	133348	113595	113305	15.9603	7.10492e-05	1
charge_8_Na_1_13C_6	1165.76	6980.6	1810.44	1719.04	125005	107112	98908.1	31.4959	0.000172866	1
charge_8_Na_1_13C_7	1165.88	-358.514	1934.76	-121.461	102660	84802.4	84759.9	187.122	0.000114097	1
charge_8_Na_1_13C_8	1166.01	3866.27	2278.08	6616.07	76884.2	71863.7	54044.7	15.8923	0.000846751	1
charge_8_Na_1_13C_9	1166.13	978.032	2349.4	2200.55	53985.7	46694	38191.9	25.1216	0.000633394	1
charge_8_Na_1_13C_10	1166.26	1418.8	2314.71	4386.05	37701.9	28105.5	21658.8	10.7723	0.00506899	1
charge_8_Na_1_13C_11	1166.38	11688.6	5105.03	3054.55	23573.5	24208.8	23121.5	3.57231	0.00291135	0
charge_8_Na_1_13C_12	1166.51	15528.5	12084.2	3442.07	23027.8	23048.7	20560.6	2.1458	0.032419	0
charge_8_Na_1_13C_13	1166.64	12360.3	5110.68	10985.7	19920.2	17215	18956.3	1.97112	0.0174903	0
charge_8_Na_2_13C_0	1167.75	7399.73	8765.48	6405.95	27880	13592.3	21664.7	2.79724	0.0321137	0
charge_8_Na_2_13C_1	1167.88	1222.74	1691.75	3305.46	42406.2	39387.7	25311.9	17.2197	0.0031717	1
charge_8_Na_2_13C_2	1168	8473.57	5740.01	2871.98	66867.8	67948	48468	10.7274	0.00105492	1
charge_8_Na_2_13C_3	1168.13	-35.6752	199.415	5793.36	118686	105644	77821.8	50.7214	0.00126733	1
charge_8_Na_2_13C_4	1168.25	6206.97	4784.75	4032.01	159366	138438	102906	26.6717	0.00146069	1
charge_8_Na_2_13C_5	1168.38	1680.94	9117.25	4505.55	166118	148500	113846	27.9973	0.000887974	1
charge_8_Na_2_13C_6	1168.51	8586.74	9180.44	5417.07	155655	140086	123376	18.0776	0.000148885	1
charge_8_Na_2_13C_7	1168.63	8591.54	9970.74	3473.59	130930	134922	106829	16.9124	0.000202392	1
charge_8_Na_2_13C_8	1168.76	6330.35	4428.11	5455.03	97296.5	86792	71512.5	15.7647	0.000443221	1
charge_8_Na_2_13C_9	1168.88	-2875.83	2361.47	-2753.35	58659.2	57310.3	48086.8	-50.2053	0.000118214	0
charge_8_Na_2_13C_10	1169.01	6034.72	863.809	3293.18	39204.6	34331.3	24786.6	9.64731	0.00282062	1
charge_8_Na_2_13C_11	1169.13	-771.211	2629.15	811.701	22422	26203.7	18007.5	24.9596	0.00114248	1
charge_8_Na_2_13C_12	1169.26	5247.56	5489.56	2229.23	18561.6	20566.5	14979.8	4.17294	0.00211968	1
charge_8_Na_2_13C_13	1169.38	5076.47	193.839	-2008.24	12578	8825.58	3004.6	7.48242	0.113094	0
charge_8_Na_3_13C_0	1170.5	7502.6	8005.81	2906.36	32068	37335.7	30168.4	5.40719	0.000548706	1
charge_8_Na_3_13C_1	1170.63	14785.6	8414.18	4038.92	54136.6	58284.8	45943.6	5.81397	0.000796064	1
charge_8_Na_3_13C_2	1170.75	5044.28	6318.53	3989.46	82206.4	71062.2	57784.6	13.7474	0.000775594	1
charge_8_Na_3_13C_3	1170.88	5396.95	1808.89	8245.88	115926	117817	86603.7	20.7321	0.000586134	1
charge_8_Na_3_13C_4	1171	-552.046	53.2507	-611.456	155628	138114	108581	-362.371	0.000609044	0
charge_8_Na_3_13C_5	1171.13	5741.79	5470.61	755.088	156326	162722	123254	36.9586	0.000312698	1
charge_8_Na_3_13C_6	1171.25	3309.65	5083.05	4331.65	143861	143956	108620	31.1557	0.000407542	1
charge_8_Na_3_13C_7	1171.38	2556.5	244.351	-959.803	108587	116479	86359.7	169.157	0.000341194	1
charge_8_Na_3_13C_8	1171.5	4671.34	3976.71	3943.74	95729.5	99963.6	76177.1	21.5911	0.000296054	1
charge_8_Na_3_13C_9	1171.63	6950.19	5533.08	1715.29	65604.1	67725.9	60397.8	13.6442	2.382e-05	1
charge_8_Na_3_13C_10	1171.75	7822.96	5308.45	-223.157	35882.6	35167.5	34061.8	8.143	0.000226756	1
charge_8_Na_3_13C_11	1171.88	1156.9	198.828	-2157.59	27222.6	22583.6	22058	-89.622	0.000224394	0
charge_8_Na_3_13C_12	1172.01	2284.75	-1560.8	2246.96	13353	15839.3	17563.2	15.7377	0.00117092	1
charge_8_Na_3_13C_13	1172.13	0	0	0	0	0	0			0
charge_8_Na_4_13C_0	1173.25	76.1437	2052.75	921.341	39828.5	23155.1	24271.7	28.6061	0.00657648	1
charge_8_Na_4_13C_1	1173.37	3991.01	714.132	2195.9	56396.1	39781.5	37993.7	19.4422	0.00202666	1
charge_8_Na_4_13C_2	1173.5	9342.89	5521.31	2643.47	87090.9	76718.9	58695.9	12.709	0.00131087	1
charge_8_Na_4_13C_3	1173.62	2941.78	5229.91	5736.05	122794	100045	87689.8	22.3278	0.00066237	1
charge_8_Na_4_13C_4	1173.75	8952.45	3652.29	2499.62	156601	130770	111763	26.4251	0.000622617	1
charge_8_Na_4_13C_5	1173.88	-47.464	3866.68	3615.19	151237	147680	111610	55.2199	0.000454536	1
charge_8_Na_4_13C_6	1174	-870.584	2652.07	6830.81	154060	122775	108517	44.7445	0.000771705	1
charge_8_Na_4_13C_7	1174.13	846.298	9826.5	2504.33	96394.7	100480	80765.5	21.0699	0.000182842	1
charge_8_Na_4_13C_8	1174.25	1935.2	4124.86	-2998.08	95574.5	79720.8	64512.5	78.3181	0.00101949	1
charge_8_Na_4_13C_9	1174.38	568.085	878.245	8177.41	59474.2	55513.3	40685.6	16.176	0.00145218	1
charge_8_Na_4_13C_10	1174.5	4514.97	14383.9	6907.3	51047.9	51361.7	44395.8	5.68878	0.000419632	1
charge_8_Na_4_13C_11	1174.63	6243.86	5083.03	3267.64	34186.7	26417.1	25385.8	5.89191	0.00121681	1
charge_8_Na_4_13C_12	1174.75	6529.75	2094.42	2822.21	20455.8	18275	18650.2	5.01302	0.00055956	1
charge_8_Na_4_13C_13	1174.88	3365.66	-243.173	-3317.19	13913.7	11584.3	12454.4	-194.926	0.00341949	0
charge_8_Na_5_13C_0	1176	2789.54	3184.22	1466.85	44739.4	32198.3	22361.9	13.3456	0.00921658	1
charge_8_Na_5_13C_1	1176.12	4228.45	3536.63	1223.43	57259	44584.9	36735.3	15.4174	0.00203218	1
charge_8_Na_5_13C_2	1176.25	2246.36	374.034	1395.02	72000.8	74881.1	53011.4	49.7815	0.000688642	1
charge_8_Na_5_13C_3	1176.37	39914.3	49982.4	33907.6	125211	108992	94192.7	2.65253	0.00251821	0
charge_8_Na_5_13C_4	1176.5	5695.19	4534.85	9629.42	138398	123662	112515	18.8613	0.000102407	1
charge_8_Na_5_13C_5	1176.62	7613.12	6222.27	5970.81	137217	132322	109670	19.146	0.000147095	1
charge_8_Na_5_13C_6	1176.75	2106.04	-5.32051	7293.42	134639	114220	97391.2	36.8581	0.00051626	1
charge_8_Na_5_13C_7	1176.87	1624.96	-417.91	384.997	106090	91135.9	67369.4	166.199	0.0014823	1
charge_8_Na_5_13C_8	1177	3995.88	1911.5	84.5923	74748	66714.2	58191.5	33.3202	0.000193581	1
charge_8_Na_5_13C_9	1177.12	9438.67	3860.91	7010.98	46440.7	45223.8	36731	6.32161	0.00047752	1
charge_8_Na_5_13C_10	1177.25	6475.74	-946.658	1999.8	29634.2	34332.3	27788	12.187	0.000643041	1
charge_8_Na_5_13C_11	1177.38	16408.7	17884.8	14217.2	20272.7	24630.2	17631.2	1.28908	0.112133	0
charge_8_Na_5_13C_12	1177.5	4369.6	3506.17	4582	22140.7	21592.6	24641.4	5.48851	4.76897e-05	1
charge_8_Na_5_13C_13	1177.63	9501.62	6757.59	2498.6	19343.3	17366	20697.8	3.06044	0.00464513	0
charge_8_Na_6_13C_0	1178.74	4516.73	1555.19	5289.84	50211.9	38495.7	32148	10.637	0.00251961	1
charge_8_Na_6_13C_1	1178.87	253.678	6228.65	784.45	46201	36624.1	28423.5	15.3092	0.00319834	1
charge_8_Na_6_13C_2	1178.99	6896.64	736.06	7605.23	61182.4	56929.8	46987.5	10.8348	0.000457747	1
charge_8_Na_6_13C_3	1179.12	2973.59	-523.511	6493.71	82951.1	62144.3	60600.8	22.9988	0.000935674	1
charge_8_Na_6_13C_4	1179.25	1044.54	3332.92	929.303	104309	98682.8	80920.9	53.5001	0.000196284	1
charge_8_Na_6_13C_5	1179.37	3691.5	-500.651	633.917	99371.5	93936.3	73859.3	69.852	0.000365711	1
charge_8_Na_6_13C_6	1179.5	3622.45	1691.78	6290.53	92009.5	111514	75355.4	24.0314	0.00107077	1
charge_8_Na_6_13C_7	1179.62	5294.42	10288.4	8655.39	91627.2	74288.6	70119.8	9.73816	0.000471511	1
charge_8_Na_6_13C_8	1179.75	6236.38	2683.66	1324.78	58595.9	63820.2	46374.9	16.4757	0.000598987	1
charge_8_Na_6_13C_9	1179.87	8274.57	2372.1	5836.26	31816.7	43633.8	31726	6.50227	0.00217385	1
charge_8_Na_6_13C_10	1180	5525.3	2764.53	7963.95	23529.6	29818.6	19887.2	4.50574	0.0043539	1
charge_8_Na_6_13C_11	1180.12	-1300.72	3210.99	7074.43	24847.3	20471.8	16988.7	6.93488	0.00587398	1
charge_8_Na_6_13C_12	1180.25	-96.7547	371.423	-423.721	17514.2	16586.6	22461	-379.475	0.00050387	0
charge_8_Na_6_13C_13	1180.37	11533	7204.02	1595.9	21315.1	14793.2	16850	2.60457	0.0347799	0
charge_8_Na_7_13C_0	1181.49	4283.73	3288.66	1946.34	42961.8	36610.5	32542.2	11.7783	0.000387014	1
charge_8_Na_7_13C_1	1181.62	6344.71	7763.27	4774.97	43859	33566.2	33390.8	5.86858	0.00100806	1
charge_8_Na_7_13C_2	1181.74	6012.81	998.558	710.601	54951.7	43820.4	38533.8	17.7812	0.0010938	1
charge_8_Na_7_13C_3	1181.87	874.68	1089.01	418.234	72439.5	64171.3	54885.1	80.3955	0.000241373	1
charge_8_Na_7_13C_4	1181.99	3555.69	1083.48	5426.89	74755.1	72096	62845.5	20.8321	6.38946e-05	1
charge_8_Na_7_13C_5	1182.12	725.672	2571.93	7024.52	77657.1	82716.7	62630.7	21.6045	0.000358493	1
charge_8_Na_7_13C_6	1182.24	5939.52	1871.38	1579.16	72820	77485.3	59441	22.3371	0.000280778	1
charge_8_Na_7_13C_7	1182.37	2181.65	3406.83	-2153.2	63589.8	59402.7	46527.7	49.3468	0.000511705	1
charge_8_Na_7_13C_8	1182.49	9371.66	10440.5	3053.45	61724.4	54466.5	54178.8	7.45092	0.000129485	1
charge_8_Na_7_13C_9	1182.62	10697.9	6224.76	10419.1	47014.6	47177.2	37071.2	4.80083	0.000681803	1
charge_8_Na_7_13C_10	1182.75	2794.65	5804.22	8046.91	28051.5	19351.8	19853.1	4.04045	0.00623431	1
charge_8_Na_7_13C_11	1182.87	1331.65	-1366.32	231.374	16723.1	24116.7	17337.4	295.768	0.00149613	1
charge_8_Na_7_13C_12	1183	5986.53	5398.15	2413.02	20697.9	12254.5	16751.8	3.60235	0.0110845	0
charge_8_Na_7_13C_13	1183.12	3486.66	4170.61	1458.68	22919.8	14992.2	19316.2	6.27781	0.0027395	1
charge_9_Na_0_13C_0	1033.23	6440.9	7092.37	-536.288	26356.3	13860.9	17950.5	4.47547	0.0270126	0
charge_9_Na_0_13C_1	1033.34	8791.09	3895.22	-59.2434	38490.3	33107.1	35470.1	8.47921	0.000464156	1
charge_9_Na_0_13C_2	1033.45	4589.02	-2028.95	1393.79	89784.5	83658.1	68985	61.3143	0.00025057	1
charge_9_Na_0_13C_3	1033.56	10636	7275.88	9190.99	171943	135550	112487	15.4957	0.00164476	1
charge_9_Na_0_13C_4	1033.68	8750.06	6560.73	6759.73	214390	193188	134046	24.5406	0.00197102	1
charge_9_Na_0_13C_5	1033.79	5638.08	11707.4	5168.9	234082	193253	164806	26.3006	0.000715782	1
charge_9_Na_0_13C_6	1033.9	58.1006	2009.41	-1007.06	208440	184673	131901	495.085	0.00151858	1
charge_9_Na_0_13C_7	1034.01	6581.06	5721.25	1325.98	152823	145565	109791	29.9508	0.000604111	1
charge_9_Na_0_13C_8	1034.12	26786	20767.1	24958.9	126822	121074	93890.5	4.71351	0.00095881	1
charge_9_Na_0_13C_9	1034.23	6566.18	6869.95	10817.9	82803.8	79835.7	72090.3	9.67797	3.55201e-05	1
charge_9_Na_0_13C_10	1034.34	625.21	2131.79	5966.2	50784.7	50369.8	41203.9	16.3195	0.000221469	1
charge_9_Na_0_13C_11	1034.46	9461.25	6332.65	5087.18	41046	38605	27006.9	5.10787	0.00320077	1
charge_9_Na_0_13C_12	1034.57	12863.3	8476.5	7937.23	36365.9	28985.1	33331.5	3.37065	0.000947976	0
charge_9_Na_0_13C_13	1034.68	5036.31	11075.3	10457.3	27634.1	29233.8	22145.6	2.9739	0.00371465	0
charge_9_Na_1_13C_0	1035.67	12396.5	5513.92	13409.7	34991.5	31608.6	29809.6	3.0782	0.00172574	0
charge_9_Na_1_13C_1	1035.78	5194.58	8788.93	3805.72	68154.7	41652.1	43340.3	8.60898	0.00656349	1
charge_9_Na_1_13C_2	1035.9	5301.75	1164.66	2796.78	124917	117852	80229.1	34.869	0.00168061	1
charge_9_Na_1_13C_3	1036.01	9539.75	3962.53	10960.9	199921	185286	145881	21.7096	0.000487345	1
charge_9_Na_1_13C_4	1036.12	8120.75	12732.5	5610.84	260977	243467	211593	27.0569	9.5228e-05	1
charge_9_Na_1_13C_5	1036.23	7405.89	4472.28	7683.1	285350	258427	222882	39.1927	0.00016238	1
charge_9_Na_1_13C_6	1036.34	-816.144	1401.15	2409.08	258718	246889	206385	237.8	0.000118528	1
charge_9_Na_1_13C_7	1036.45	3780.93	195.035	4136.17	225475	228734	189799	79.3883	7.16789e-05	1
charge_9_Na_1_13C_8	1036.56	6482.99	17774	4291.24	185832	147877	143105	16.702	0.000454762	1
charge_9_Na_1_13C_9	1036.68	11236	8636.78	12169.4	130187	112243	101657	10.7385	0.000243731	1
charge_9_Na_1_13C_10	1036.79	4627.11	8525.66	3152.4	76008.7	70977	61403.5	12.7806	0.000151038	1
charge_9_Na_1_13C_11	1036.9	-1930.81	-2488.45	1631.49	39633.7	37938.2	37482.3	-41.2711	1.09481e-05	0
charge_9_Na_1_13C_12	1037.01	7454.33	983.431	8175.48	27276.9	22586.5	25590.2	4.54177	0.00181973	1
charge_9_Na_1_13C_13	1037.12	3707.32	3066.31	861.656	20791.1	19518.4	18979.1	7.76507	7.09548e-05	1
charge_9_Na_2_13C_0	1038.11	2375.85	1245.17	1960.33	39416	34407.6	31485.6	18.868	0.000142323	1
charge_9_Na_2_13C_1	1038.23	12925.9	5698.07	8354.43	92955.3	78633.9	72805.4	9.05889	0.000335777	1
charge_9_Na_2_13C_2	1038.34	-1570.98	871.962	6337.56	153677	159993	118486	76.6433	0.000411769	1
charge_9_Na_2_13C_3	1038.45	4792.11	2983.86	5019.52	285552	250243	207377	58.0808	0.000421874	1
charge_9_Na_2_13C_4	1038.56	11177.2	7919.77	5368.75	365428	359118	301622	41.9431	8.10602e-05	1
charge_9_Na_2_13C_5	1038.67	15148.3	20576.6	14326.9	391266	375906	296126	21.2439	0.000334483	1
charge_9_Na_2_13C_6	1038.78	10564.4	2869.57	648.958	346348	332426	280760	68.1346	9.81006e-05	1
charge_9_Na_2_13C_7	1038.89	3056.49	427.49	1901.08	286796	258870	222645	142.674	0.000165255	1
charge_9_Na_2_13C_8	1039.01	3420.59	8112.29	7155.28	199316	203989	158952	30.0863	0.000227661	1
charge_9_Na_2_13C_9	1039.12	516.683	2069.3	2570.3	148818	130278	118770	77.1614	0.000117582	1
charge_9_Na_2_13C_10	1039.23	5287.79	8602.22	5312.43	98808.6	77561.4	61294.1	12.3768	0.00262489	1
charge_9_Na_2_13C_11	1039.34	4180.89	-2443.87	2024.54	63920.9	52094.8	41409.1	41.851	0.00165216	1
charge_9_Na_2_13C_12	1039.45	6703.82	-2113.96	-3940.35	28937.3	38103.1	24246.1	140.546	0.00446063	1
charge_9_Na_2_13C_13	1039.56	6669.09	5159.95	9817.85	25519	28052	23627	3.56624	0.000593167	0
charge_9_Na_3_13C_0	1040.56	11601.9	13871	6549.74	83837.6	64809.6	55276.7	6.3681	0.00271644	1
charge_9_Na_3_13C_1	1040.67	9333.05	12758	13808	121004	95955.8	95297.6	8.6982	0.000424328	1
charge_9_Na_3_13C_2	1040.78	8888.16	2386.92	10591.2	187602	178753	125777	22.5065	0.00129077	1
charge_9_Na_3_13C_3	1040.89	5346.3	6237.78	8177.07	261285	262054	213826	37.3038	0.000115911	1
charge_9_Na_3_13C_4	1041	3164.42	777.792	5586.22	329430	324919	269586	96.9661	9.37356e-05	1
charge_9_Na_3_13C_5	1041.11	274.541	-1566.28	6286.42	379058	345957	299778	205.177	0.000124345	1
charge_9_Na_3_13C_6	1041.23	68.6647	2730.65	5173.56	320681	336754	262896	115.433	0.000172606	1
charge_9_Na_3_13C_7	1041.34	3506.81	4294.6	1013.71	296525	266859	204514	87.1116	0.000735916	1
charge_9_Na_3_13C_8	1041.45	7166.96	-1428.47	3794.85	210982	179961	164133	58.2247	0.000201834	1
charge_9_Na_3_13C_9	1041.56	7892.09	6863.46	6363.93	169389	136691	120897	20.2172	0.000693724	1
charge_9_Na_3_13C_10	1041.67	14162.2	8680.41	6718.15	102319	85691	71273.8	8.77121	0.00115832	1
charge_9_Na_3_13C_11	1041.78	1787.34	9470.35	5449.3	60868	62298.4	49366.7	10.327	0.000367378	1
charge_9_Na_3_13C_12	1041.89	4999.47	-677.711	7084.6	33215.4	33801.5	32608.6	8.7342	0.00023261	1
charge_9_Na_3_13C_13	1042.01	6740.6	4520.24	-132.395	26950.4	21882.6	15995.4	5.82547	0.00888216	1
charge_9_Na_4_13C_0	1043	8361.73	1931.61	8437.67	67521.5	51619.7	42159	8.61139	0.00351267	1
charge_9_Na_4_13C_1	1043.11	10017.8	7822.56	5449	110204	87776.1	73370.8	11.6512	0.00156262	1
charge_9_Na_4_13C_2	1043.22	4491.03	5143.52	2170.16	166963	167510	122320	38.6958	0.000586946	1
charge_9_Na_4_13C_3	1043.33	8769.29	2814.48	-378.663	262638	245012	205243	63.6221	0.00016873	1
charge_9_Na_4_13C_4	1043.45	12547.4	908.441	-829.497	306480	290374	231671	65.6189	0.000298684	1
charge_9_Na_4_13C_5	1043.56	13280.3	6215.4	3338.67	335406	335128	250319	40.3275	0.000462692	1
charge_9_Na_4_13C_6	1043.67	14524.7	6874.37	6547.85	295884	300962	238424	29.8877	0.000184325	1
charge_9_Na_4_13C_7	1043.78	5986.83	4073.33	5814.02	245833	263339	202739	44.8471	0.000209654	1
charge_9_Na_4_13C_8	1043.89	7849.93	535.291	591.193	175105	192465	136059	56.1058	0.000611919	1
charge_9_Na_4_13C_9	1044	1222.15	1252.25	2064.36	122936	129209	110911	79.9901	2.42348e-05	1
charge_9_Na_4_13C_10	1044.11	3270.33	4028.23	4349.55	84763.1	79435.6	60810.3	19.3172	0.000611251	1
charge_9_Na_4_13C_11	1044.23	2944.49	4338.19	3880.73	51875.1	49627.9	43909.3	13.0258	4.922e-05	1
charge_9_Na_4_13C_12	1044.34	2626.65	3510.16	8366.87	32917.5	30573.3	32262.2	6.60197	0.00014548	1
charge_9_Na_4_13C_13	1044.45	933.836	2257.14	112.099	35255.8	36342.3	23233.2	28.71	0.00198816	1
charge_9_Na_5_13C_0	1045.44	199.227	5123.84	1338.59	74598.3	61416	51208.9	28.1046	0.000968411	1
charge_9_Na_5_13C_1	1045.55	4751.41	955.732	1541.78	103495	83356.4	94700.8	38.8406	0.000104437	1
charge_9_Na_5_13C_2	1045.66	13728.7	6814.73	12014.1	144677	152842	128878	13.0967	5.72614e-05	1
charge_9_Na_5_13C_3	1045.78	2049.79	4059.71	2795.18	213357	210557	169639	66.6563	0.00016067	1
charge_9_Na_5_13C_4	1045.89	6884.16	3248.69	2103.38	256327	243971	207280	57.8265	9.70548e-05	1
charge_9_Na_5_13C_5	1046	9563.96	4815.67	8991.44	272994	256328	190387	30.7948	0.000779684	1
charge_9_Na_5_13C_6	1046.11	5420.36	12666.6	9982.67	259481	265686	196861	25.7228	0.000469393	1
charge_9_Na_5_13C_7	1046.22	8399.54	10427.5	10053.1	215964	204966	163465	20.2352	0.000318238	1
charge_9_Na_5_13C_8	1046.33	8367.73	6711.65	7691.05	159464	144566	127466	18.9498	0.000124022	1
charge_9_Na_5_13C_9	1046.45	3619.94	9566.65	5217.4	113662	115085	97284.9	17.7153	6.78975e-05	1
charge_9_Na_5_13C_10	1046.56	5652.13	7242.64	10779.6	73039.5	79751.2	68057.8	9.32859	5.97269e-05	1
charge_9_Na_5_13C_11	1046.67	21337.2	11781.6	13120.8	58416.6	60127.6	43661.8	3.50794	0.00302405	0
charge_9_Na_5_13C_12	1046.78	15741.4	7739.62	14284	41431	45031	34282.7	3.19726	0.00230323	0
charge_9_Na_5_13C_13	1046.89	457.731	2735.63	1871.23	25546.3	25492.4	26877.8	15.3846	7.14923e-06	1
charge_9_Na_6_13C_0	1047.88	2793.39	3045.47	6588.87	70519	68178.2	46946.9	14.9379	0.00160828	1
charge_9_Na_6_13C_1	1048	7109.43	4003.48	3853.2	83101.3	73096.6	66757.9	14.8974	0.00014188	1
charge_9_Na_6_13C_2	1048.11	3853.82	5153.5	1387.43	135767	113825	91923.9	32.8546	0.000966263	1
charge_9_Na_6_13C_3	1048.22	-341.964	3325.5	4184.66	176011	163251	133503	65.9531	0.000255043	1
charge_9_Na_6_13C_4	1048.33	2317.25	2705.51	5184.88	201751	196205	158830	54.546	0.000174841	1
charge_9_Na_6_13C_5	1048.44	2552.48	7324.67	-939.882	223533	215584	162180	67.2797	0.000526096	1
charge_9_Na_6_13C_6	1048.55	6442.7	12188.5	7039.26	189869	202424	171257	21.9532	4.15059e-05	1
charge_9_Na_6_13C_7	1048.66	15124.9	14412.6	14341.5	183492	171951	143159	11.3631	0.000225843	1
charge_9_Na_6_13C_8	1048.78	7522.13	7632.57	5167.79	132464	116093	100394	17.1707	0.000296428	1
charge_9_Na_6_13C_9	1048.89	-1453.63	-735.401	2147.04	78564.1	87197.6	76630.1	-5771.99	1.92361e-05	0
charge_9_Na_6_13C_10	1049	2138.59	6111.45	5609.27	55907.4	59274.9	43644.3	11.4599	0.000598285	1
charge_9_Na_6_13C_11	1049.11	8934.94	3004.63	2347.5	41848.7	46777.2	30669.1	8.34986	0.00254747	1
charge_9_Na_6_13C_12	1049.22	19574.2	11579.7	20010.9	46639.3	39491.6	31676.6	2.30251	0.0122377	0
charge_9_Na_6_13C_13	1049.33	877.274	1029.68	-1078.02	32734.6	32701.3	32507.4	118.156	1.18052e-06	1
charge_9_Na_7_13C_0	1050.33	1199.19	-1381.26	4822.97	67411.8	49996.5	30274.7	31.8221	0.0118426	0
charge_9_Na_7_13C_1	1050.44	5599.42	1269.77	841.211	83137.2	72111.8	61826	28.1535	0.000386688	1
charge_9_Na_7_13C_2	1050.55	10392.7	11799.7	3409.47	113319	107097	86345	11.982	0.000394825	1
charge_9_Na_7_13C_3	1050.66	20865	17254	12444.7	131517	151432	108292	7.73757	0.000865696	1
charge_9_Na_7_13C_4	1050.77	861.16	12526.1	4929.97	148654	150331	129871	23.4128	5.02052e-05	1
charge_9_Na_7_13C_5	1050.88	6934.58	9682.85	6024.1	163720	151528	134966	19.8844	7.09041e-05	1
charge_9_Na_7_13C_6	1051	-132.338	1656.96	1344.49	146174	130594	125449	140.189	2.88226e-05	1
charge_9_Na_7_13C_7	1051.11	3834.91	1708	7282.57	123927	115943	103418	26.7661	5.84198e-05	1
charge_9_Na_7_13C_8	1051.22	1370.17	9977.97	965.008	91916.9	95372.6	75034.5	21.3044	0.00027516	1
charge_9_Na_7_13C_9	1051.33	1182.42	-2139.91	719.262	64892.5	69180.3	53727.5	-788.299	0.000186081	0
charge_9_Na_7_13C_10	1051.44	9831.78	6318.14	-113.483	44117.9	42069.5	39614.6	7.84475	0.000329627	1
charge_9_Na_7_13C_11	1051.55	9539	4478.16	803.773	34387.1	45105.9	40537.6	8.09872	0.000939285	1
charge_9_Na_7_13C_12	1051.66	8591.18	8733.22	12974.1	43231.8	44729.3	37592.7	4.1439	0.000260226	1
charge_9_Na_7_13C_13	1051.78	8960.62	9196.13	9028.22	50488.9	47154.9	42185	5.14361	9.968e-05	1
charge_10_Na_0_13C_0	930.008	5007.13	1880.06	9065.29	23018.9	29351.4	21240.9	4.6144	0.00396845	1
charge_10_Na_0_13C_1	930.108	1329.4	6923.11	4764.05	80867.4	72915.3	57879	16.261	0.000671809	1
charge_10_Na_0_13C_2	930.208	4172.66	5956.91	10337.8	168518	145333	127654	21.5711	0.000302973	1
charge_10_Na_0_13C_3	930.309	6668.77	3631.84	2467.6	253339	240223	208372	54.9752	6.81124e-05	1
charge_10_Na_0_13C_4	930.409	2682.21	6253.67	9058.39	348913	336860	251147	52.0677	0.000576442	1
charge_10_Na_0_13C_5	930.509	8158.5	6975.72	4424.19	400384	363323	294930	54.1269	0.00036101	1
charge_10_Na_0_13C_6	930.61	17445.9	8335.69	11665	387172	350744	303642	27.8145	0.000161638	1
charge_10_Na_0_13C_7	930.71	12114.1	19271.7	10777.8	315275	276101	252096	20.0047	0.000136659	1
charge_10_Na_0_13C_8	930.81	8780.47	5280.63	2500.66	223962	227546	166380	37.3081	0.000546667	1
charge_10_Na_0_13C_9	930.911	10841	4056.61	2032.5	158586	128326	103219	23.0436	0.00155611	1
charge_10_Na_0_13C_10	931.011	2946.19	5835.51	2082.37	80694.3	86721.5	77040.1	22.5013	1.38405e-05	1
charge_10_Na_0_13C_11	931.111	4879.55	1555.62	3994.22	59769.1	61546.4	36068.5	15.0904	0.00407436	1
charge_10_Na_0_13C_12	931.212	14898.9	6760.63	10992.1	39035.1	37903.5	27333.2	3.19347	0.00562058	0
charge_10_Na_0_13C_13	931.312	6216.32	3730.65	2104.97	24850.1	19507.6	21269.9	5.4454	0.000828299	1
charge_10_Na_1_13C_0	932.206	7915.46	7054.45	2310.54	36895	39580.9	34822.4	6.44071	0.000146489	1
charge_10_Na_1_13C_1	932.306	4811.16	-862.442	805.511	99249.2	103368	77489.2	58.9174	0.000363243	1
charge_10_Na_1_13C_2	932.406	1689.68	5216.85	4964.49	213755	202412	162908	48.7806	0.000256186	1
charge_10_Na_1_13C_3	932.507	8438.21	6287.81	883.489	380579	354094	298519	66.1899	0.000152384	1
charge_10_Na_1_13C_4	932.607	21190.7	18325.1	14538.5	509864	460492	423294	25.7824	5.9092e-05	1
charge_10_Na_1_13C_5	932.707	16464.5	12449.1	15771.7	514079	526984	417142	32.6328	0.000170026	1
charge_10_Na_1_13C_6	932.808	7967.9	5043.26	12065.5	504570	443446	389846	53.3508	0.000191492	1
charge_10_Na_1_13C_7	932.908	7196.3	1434.42	5867.58	404918	391325	308196	76.1771	0.000276608	1
charge_10_Na_1_13C_8	933.008	4865.08	1080.6	8731.51	286120	261395	218402	52.1842	0.000229857	1
charge_10_Na_1_13C_9	933.109	2602.7	-370.202	5847.71	195650	174793	150529	64.4751	0.000202634	1
charge_10_Na_1_13C_10	933.209	8550.42	8742.02	5322.76	125951	121364	97256.2	15.2363	0.000279484	1
charge_10_Na_1_13C_11	933.309	370.949	-196.807	48.8306	75514.9	63649.3	50155	849.071	0.00100372	1
charge_10_Na_1_13C_12	933.41	1981.59	-1062.6	8551.99	54234.2	48356.6	38224.8	14.8681	0.0013205	1
charge_10_Na_1_13C_13	933.51	1660.26	4448.64	6722.02	27146.8	29492.1	25357.9	6.39056	0.000259708	1
charge_10_Na_2_13C_0	934.404	-1527.05	7754.08	266.509	71789.3	60416	42439.9	26.8952	0.00339097	1
charge_10_Na_2_13C_1	934.504	6470.73	4896.54	1578.7	125884	130920	97540.9	27.371	0.00040952	1
charge_10_Na_2_13C_2	934.605	20998.4	16322.9	17559.9	273161	287805	239074	14.5777	6.81875e-05	1
charge_10_Na_2_13C_3	934.705	21127.3	20463.2	12825.1	471142	445219	370103	23.6414	0.000174079	1
charge_10_Na_2_13C_4	934.805	8694.15	12981.6	14612.5	575144	530507	470561	43.4359	7.16446e-05	1
charge_10_Na_2_13C_5	934.906	5461.98	9516.8	10421.6	616623	592264	472778	66.2063	0.000242101	1
charge_10_Na_2_13C_6	935.006	964.814	3906.27	5555.83	551890	535218	454423	147.842	7.11933e-05	1
charge_10_Na_2_13C_7	935.106	7794.68	11310.5	7498.1	456878	468833	375953	48.9286	0.000129538	1
charge_10_Na_2_13C_8	935.207	5225.55	4400.03	3666.36	353803	337796	284196	73.4125	0.000108123	1
charge_10_Na_2_13C_9	935.307	5975.42	9365.53	-495.361	239409	233382	165171	42.9732	0.000977544	1
charge_10_Na_2_13C_10	935.407	839.313	3672.82	3000.92	151788	140489	108869	53.3932	0.000521866	1
charge_10_Na_2_13C_11	935.508	3067.21	3500.23	308.218	95984.6	86183.8	83344.5	38.6163	2.62647e-05	1
charge_10_Na_2_13C_12	935.608	4713.15	12131.6	8108.54	62373.4	57960.8	54029.5	6.9876	0.000102698	1
charge_10_Na_2_13C_13	935.708	6657.07	10618.2	6150.85	38900.3	38679.7	43591.9	5.17252	0.000107641	1
charge_10_Na_3_13C_0	936.602	18318.2	8517.52	14321.4	103141	88235.1	88605	6.80273	0.000149638	1
charge_10_Na_3_13C_1	936.702	26996.2	10098	11226.7	149477	150672	140732	9.12401	3.15493e-05	1
charge_10_Na_3_13C_2	936.803	8245.32	4256.59	9972.17	242422	257428	220227	32.0403	2.89395e-05	1
charge_10_Na_3_13C_3	936.903	7932.4	3941.13	7104.56	376271	397760	315054	57.3865	0.00013592	1
charge_10_Na_3_13C_4	937.003	-460.513	2355.68	1653.06	498098	530172	432105	411.578	7.33274e-05	1
charge_10_Na_3_13C_5	937.104	8418.54	1406.25	-2701.48	547091	556824	437300	216.362	0.000184943	1
charge_10_Na_3_13C_6	937.204	4074.72	3077.83	1863	541469	490506	410144	159.959	0.000235975	1
charge_10_Na_3_13C_7	937.304	2110.85	7216.37	6031.48	410408	410983	343032	75.8152	7.1165e-05	1
charge_10_Na_3_13C_8	937.405	1777.99	640	2301.97	305010	306800	254079	183.453	7.70982e-05	1
charge_10_Na_3_13C_9	937.505	2310.14	2185.6	1230.47	206182	212305	156893	100.482	0.000413285	1
charge_10_Na_3_13C_10	937.605	3252.32	11875.1	2536.99	126029	146847	115426	21.9821	0.000219308	1
charge_10_Na_3_13C_11	937.706	9493.5	7595.84	5842.51	98667.7	93639.2	63056.7	11.1358	0.00227407	1
charge_10_Na_3_13C_12	937.806	6948.77	348.469	7545.04	52683	41636.4	46896.3	9.51442	0.000431981	1
charge_10_Na_3_13C_13	937.906	7623.75	5813.08	1932.58	34690	31287.9	26109.9	5.99163	0.00104818	1
charge_10_Na_4_13C_0	938.8	5785.5	5635.44	6225.07	118128	80435	78443.4	15.698	0.00258716	1
charge_10_Na_4_13C_1	938.901	3984.85	5848.18	5149.73	135522	123367	99741.2	23.9362	0.000403621	1
charge_10_Na_4_13C_2	939.001	2337.2	-148.072	2313.38	229822	211844	179952	138.06	0.000147482	1
charge_10_Na_4_13C_3	939.101	4266.55	9503.72	3203.05	340243	330466	276810	55.8239	9.72369e-05	1
charge_10_Na_4_13C_4	939.202	3691.93	7139.45	11061.7	419725	396275	342651	52.9231	7.82614e-05	1
charge_10_Na_4_13C_5	939.302	3943.32	3037.24	6533.42	436755	440987	373764	92.6081	4.55568e-05	1
charge_10_Na_4_13C_6	939.402	7170.84	7486.07	-150.877	390266	417771	333294	78.6798	0.000114368	1
charge_10_Na_4_13C_7	939.503	3577.13	1344.82	8077.86	343946	352467	267543	74.1515	0.000304284	1
charge_10_Na_4_13C_8	939.603	6660.56	7269.62	5521.55	261459	245631	206090	36.6641	0.000149422	1
charge_10_Na_4_13C_9	939.703	13522	15239.4	11883.3	179077	184269	136802	12.3054	0.000526793	1
charge_10_Na_4_13C_10	939.804	9650.55	6164.17	3893.03	101629	116005	95798.1	15.904	9.59881e-05	1
charge_10_Na_4_13C_11	939.904	2819.92	3512.11	4932.78	70494.3	60562.8	58584	16.8348	9.12029e-05	1
charge_10_Na_4_13C_12	940.004	7072.4	-1844.05	3349.55	45139.8	44075.6	32583.9	14.1992	0.00139113	1
charge_10_Na_4_13C_13	940.105	6537.8	3271.82	3776.33	34305.6	32174.4	31760.1	7.23101	2.54805e-05	1
charge_10_Na_5_13C_0	940.998	306.046	-1747.93	3746.89	99086.7	77486.1	69895	106.927	0.000790261	1
charge_10_Na_5_13C_1	941.099	352.666	5645.03	7010.76	125622	107899	87091.2	24.6464	0.000822829	1
charge_10_Na_5_13C_2	941.199	4242.3	15342.9	8163.66	212285	165725	154041	19.1738	0.000745262	1
charge_10_Na_5_13C_3	941.299	6628.95	2624.97	3228.56	278848	259167	215905	60.3983	0.00018669	1
charge_10_Na_5_13C_4	941.4	-1887.38	329.959	-3077.52	331107	317810	266227	-197.444	0.000101765	0
charge_10_Na_5_13C_5	941.5	6368.17	3503.95	3239.4	322003	345204	265221	71.1152	0.000209078	1
charge_10_Na_5_13C_6	941.6	8060.98	5995.96	10559.4	326874	333316	255376	37.1934	0.000288037	1
charge_10_Na_5_13C_7	941.701	7021.68	13771.9	10607.3	283160	267193	226415	24.7371	0.000127713	1
charge_10_Na_5_13C_8	941.801	2668.4	6273.01	7334.24	189203	196341	170997	34.1947	1.9569e-05	1
charge_10_Na_5_13C_9	941.901	1711.13	6350.04	3050.21	140495	150458	117209	36.7337	0.00018447	1
charge_10_Na_5_13C_10	942.002	-2656.13	-3581.91	1857.18	84478.4	81250.6	72791.5	-54.446	3.07958e-05	0
charge_10_Na_5_13C_11	942.102	-1782.38	3656.14	410.17	58632.4	42624.8	44373.8	63.7632	0.000844361	1
charge_10_Na_5_13C_12	942.203	1337.4	7324.13	4986.18	49695.5	43876.8	39480.2	9.74907	0.000316292	1
charge_10_Na_5_13C_13	942.303	4077.18	-345.71	5661.19	30033.7	35287.1	28003.6	9.93589	0.000577805	1
charge_10_Na_6_13C_0	943.197	2440.93	2776.52	6095.86	94082.8	77392.8	65877.9	20.98	0.000805141	1
charge_10_Na_6_13C_1	943.297	2619.84	3627.7	4568.98	114046	85823.3	77354.5	25.6297	0.00132655	1
charge_10_Na_6_13C_2	943.397	598.776	3131.89	4789.11	143042	138712	116636	46.7605	9.56377e-05	1
charge_10_Na_6_13C_3	943.498	-27.2832	3015.09	9617.33	187724	205460	156540	43.6111	0.000252559	1
charge_10_Na_6_13C_4	943.598	6438.67	11750.3	6680.4	249584	270768	212167	29.4547	0.000164481	1
charge_10_Na_6_13C_5	943.698	12237.6	12226.6	6984.56	282353	248582	228831	24.1589	0.000102689	1
charge_10_Na_6_13C_6	943.799	14044.7	6634.74	5482.74	241725	227658	220509	26.3698	5.27463e-06	1
charge_10_Na_6_13C_7	943.899	360.625	5978.99	10859.9	190413	195792	170491	32.3669	2.64813e-05	1
charge_10_Na_6_13C_8	943.999	28742.6	30621.2	28981.1	187648	166180	152040	5.72605	0.000178176	1
charge_10_Na_6_13C_9	944.1	2403.66	1433.5	2759.33	106108	115762	86111.6	46.6887	0.000327055	1
charge_10_Na_6_13C_10	944.2	2382.69	3927.77	3458.55	64647	72872.6	50219.4	19.2178	0.000866128	1
charge_10_Na_6_13C_11	944.3	7208.82	5578.1	7109.78	52220.6	46307.2	45628.2	7.24522	4.35039e-05	1
charge_10_Na_6_13C_12	944.401	2763.82	3677.34	2114.02	52583.1	47183.8	43985.9	16.803	6.0163e-05	1
charge_10_Na_6_13C_13	944.501	13504.9	11472.7	4588.27	59868.8	68675.4	54227.6	6.18185	0.000515899	1
charge_10_Na_7_13C_0	945.395	4141.29	4254.89	2309.1	84626	57300.2	59488.6	18.8145	0.00193887	1
charge_10_Na_7_13C_1	945.495	5806.51	6070.3	2988.47	88423.7	66724	72824.5	15.3359	0.000406781	1
charge_10_Na_7_13C_2	945.596	9413.74	12557.8	7816.84	117420	113296	86575.6	10.6515	0.000604917	1
charge_10_Na_7_13C_3	945.696	8696.98	13616.1	7385.23	153884	152553	115596	14.2107	0.000499981	1
charge_10_Na_7_13C_4	945.796	3466.24	7218.57	7870.62	192067	187374	144506	28.2369	0.000376395	1
charge_10_Na_7_13C_5	945.897	426.515	3151.02	9641.04	173933	186728	155592	39.055	5.90195e-05	1
charge_10_Na_7_13C_6	945.997	5643.8	5260.48	1991.45	164948	171281	151584	37.8275	1.16279e-05	1
charge_10_Na_7_13C_7	946.097	387.096	1102.95	2719.88	139388	150792	111232	95.349	0.000356555	1
charge_10_Na_7_13C_8	946.198	4398.41	8447.43	8095.32	110720	108456	96514.7	15.0751	2.82395e-05	1
charge_10_Na_7_13C_9	946.298	3534.73	4297.92	4809.77	75468.9	79970.4	63496.9	17.3176	0.000153197	1
charge_10_Na_7_13C_10	946.398	2639.08	9149.42	5241.24	56187.8	48889.4	44726	8.79656	0.000325963	1
charge_10_Na_7_13C_11	946.499	3044.43	4058.93	2432.72	55101.9	52801.5	43206.1	15.8461	0.000211713	1
charge_10_Na_7_13C_12	946.599	7822.8	15729.4	10458.2	64239.9	74075.5	50099.3	5.53991	0.00217405	1
charge_10_Na_7_13C_13	946.699	19256.2	17377	12906.7	86449	93413.6	84083.5	5.32795	2.93864e-05	1
charge_11_Na_0_13C_0	845.553	2189.78	2401.26	5393.05	37553.7	38660.6	31585.9	10.7972	0.00017799	1
charge_11_Na_0_13C_1	845.644	11890.4	12045.4	7896	87882.8	101169	80937.2	8.48173	0.000199722	1
charge_11_Na_0_13C_2	845.735	6453.08	10299.9	9606.95	218459	196081	177109	22.445	9.63554e-05	1
charge_11_Na_0_13C_3	845.827	8537.8	7695.3	6697.95	340378	311320	258803	39.706	0.000243845	1
charge_11_Na_0_13C_4	845.918	6755.46	2671.64	2928.9	426308	404281	356131	96.0442	4.66106e-05	1
charge_11_Na_0_13C_5	846.009	5185.11	5482.97	8231.85	449791	426340	388139	66.8928	2.09124e-05	1
charge_11_Na_0_13C_6	846.1	3904.77	2225.31	9366.8	453802	410707	346024	78.1147	0.000222201	1
charge_11_Na_0_13C_7	846.191	5422.49	4976.69	15233.3	373673	322787	280342	38.1079	0.000309017	1
charge_11_Na_0_13C_8	846.283	9227.15	7588.03	10671.8	258948	251833	228060	26.8797	1.45488e-05	1
charge_11_Na_0_13C_9	846.374	6893.81	7270.37	11781.4	188714	166764	147472	19.3848	0.000188525	1
charge_11_Na_0_13C_10	846.465	22032.6	24577.7	21807.2	149591	124012	117918	5.72253	0.000380863	1
charge_11_Na_0_13C_11	846.556	9857.19	8928.09	7044.67	90167	81581	67882.3	9.27723	0.000403062	1
charge_11_Na_0_13C_12	846.648	51595.9	52335.4	59035.6	81678.1	65124.5	69881.9	1.32962	0.0305149	0
charge_11_Na_0_13C_13	846.739	21850.6	17299.8	23837.7	51021.1	46833.8	44203.5	2.25532	0.000683166	0
charge_11_Na_1_13C_0	847.551	5458.37	5448.53	5918.92	44143.7	51613.7	36004.5	7.83094	0.00105303	1
charge_11_Na_1_13C_1	847.643	26482.1	24815.9	18790.9	110606	120716	99911.9	4.72591	0.000173872	1
charge_11_Na_1_13C_2	847.734	16945.4	10239.3	14768.7	232162	240875	198573	16.0085	8.73142e-05	1
charge_11_Na_1_13C_3	847.825	14090.4	9816.63	12458.7	405391	374152	305045	29.8244	0.000297627	1
charge_11_Na_1_13C_4	847.916	7342.18	3506.03	4848.88	516976	494466	397089	89.7319	0.000227376	1
charge_11_Na_1_13C_5	848.007	7335.86	10087.4	7269.85	562717	510917	454379	61.8802	8.89796e-05	1
charge_11_Na_1_13C_6	848.099	10935.4	9004.73	7391.82	528052	489410	394369	51.655	0.000313962	1
charge_11_Na_1_13C_7	848.19	7056.27	11093.4	8271.84	373764	394548	330824	41.6	4.50217e-05	1
charge_11_Na_1_13C_8	848.281	18295.8	16828.3	19867	320572	293288	249142	15.6935	0.000206319	1
charge_11_Na_1_13C_9	848.372	5061.63	10868.2	8251.78	220647	190668	175749	24.2773	0.000146896	1
charge_11_Na_1_13C_10	848.463	14146.9	14252.9	10259.8	144841	149267	121123	10.7407	0.000142569	1
charge_11_Na_1_13C_11	848.555	10055	11056.2	5062.78	92083.7	94863.3	80522.5	10.2189	7.22786e-05	1
charge_11_Na_1_13C_12	848.646	13972.7	13077	9861.75	67723.5	62856.7	53164.2	4.97798	0.000390895	1
charge_11_Na_1_13C_13	848.737	17829.4	15564.3	15528.7	48032.7	49140.1	48693.5	2.98158	2.55296e-06	0
charge_11_Na_2_13C_0	849.55	11122.5	7612.9	386.25	51468	66954.6	51755.5	8.89976	0.00111212	1
charge_11_Na_2_13C_1	849.641	13286.2	9189.68	12058.1	132117	135083	91736	10.3937	0.00152653	1
charge_11_Na_2_13C_2	849.732	12214.9	15258.2	8222.27	243232	225751	188638	18.4232	0.000216189	1
charge_11_Na_2_13C_3	849.823	9637.59	10485.9	6561.26	376407	360008	320220	39.5969	3.32599e-05	1
charge_11_Na_2_13C_4	849.915	8175.28	3217.79	3112.25	504275	488209	414807	97.0189	7.30946e-05	1
charge_11_Na_2_13C_5	850.006	5102.05	2586.21	9498.29	554942	528452	447895	89.0981	9.73907e-05	1
charge_11_Na_2_13C_6	850.097	5400.74	6872.09	3638.28	502344	471480	411675	87.0774	6.79277e-05	1
charge_11_Na_2_13C_7	850.188	4049.44	6876.06	5651.27	403667	404864	352571	70.0438	2.47641e-05	1
charge_11_Na_2_13C_8	850.279	7412.21	8186.39	5853.32	319698	300663	238348	40.0295	0.000342863	1
charge_11_Na_2_13C_9	850.371	1893.91	4940.77	4003.31	198923	215612	175475	54.4391	7.83603e-05	1
charge_11_Na_2_13C_10	850.462	15025.9	14410.1	7287.31	142357	133160	125241	10.9129	2.5599e-05	1
charge_11_Na_2_13C_11	850.553	9949.38	11431.8	7945.36	88592.5	91598.6	84984.9	9.04218	3.41651e-06	1
charge_11_Na_2_13C_12	850.644	25810.4	20773	19236.8	63412.1	62292.4	58115.4	2.79276	0.000104236	0
charge_11_Na_2_13C_13	850.735	17527.8	12494.3	10833.3	44894.8	47176.9	39118.7	3.21108	0.00065326	0
charge_11_Na_3_13C_0	851.548	4937.05	5176.47	5056.08	73814.4	64598.4	55948.1	12.8125	0.0003179	1
charge_11_Na_3_13C_1	851.639	12513.8	15264.9	20795.4	132438	111947	101808	7.12712	0.000443344	1
charge_11_Na_3_13C_2	851.73	12443.6	7008.31	11009.4	216914	213813	172402	19.7999	0.000189212	1
charge_11_Na_3_13C_3	851.822	8474.73	12158.8	6414.17	303174	308996	273657	32.7506	1.32734e-05	1
charge_11_Na_3_13C_4	851.913	2685	5913.1	4251.18	404591	384154	323761	86.5812	0.000112262	1
charge_11_Na_3_13C_5	852.004	2377.79	2775.55	6622.25	442123	424700	354421	103.71	0.000114467	1
charge_11_Na_3_13C_6	852.095	12707.1	6707.94	4901.26	410540	387120	350045	47.199	2.99645e-05	1
charge_11_Na_3_13C_7	852.187	3241.24	1547.34	6170.01	344361	328384	293057	88.1319	3.0879e-05	1
charge_11_Na_3_13C_8	852.278	51092	59260.8	70881.5	251704	246452	217811	3.95051	0.000119433	0
charge_11_Na_3_13C_9	852.369	13637.8	8257.2	16298.4	178230	158689	131903	12.275	0.000460388	1
charge_11_Na_3_13C_10	852.46	9174.49	10746.6	4319.39	110468	108594	101465	13.2228	7.93884e-06	1
charge_11_Na_3_13C_11	852.551	11381.7	7228.01	3148.42	74798.3	79826.9	67941.5	10.2291	8.93381e-05	1
charge_11_Na_3_13C_12	852.643	29403	25715.2	37284.3	73329.7	67300.2	58940.7	2.1598	0.00268767	0
charge_11_Na_3_13C_13	852.734	17893.8	10627.9	8007.52	42417.1	43201	37946.7	3.38264	0.00101173	0
charge_11_Na_4_13C_0	853.546	8470.48	2986.24	441.496	75095.4	62470	46828.2	15.4976	0.0025043	1
charge_11_Na_4_13C_1	853.638	68839.5	64998	74668.5	140965	127376	111669	1.82254	0.00304375	0
charge_11_Na_4_13C_2	853.729	12767.9	17203.1	15883.6	167539	160408	149246	10.4066	1.25717e-05	1
charge_11_Na_4_13C_3	853.82	11769.6	8176.56	9104.67	236844	245175	199953	23.4751	9.81894e-05	1
charge_11_Na_4_13C_4	853.911	5069.36	3221.98	3994.71	309840	310221	265539	72.0817	3.98374e-05	1
charge_11_Na_4_13C_5	854.002	8608.11	8274.41	5335.75	340836	327570	263309	41.9346	0.000224731	1
charge_11_Na_4_13C_6	854.094	147542	209232	116570	463345	402178	375975	2.62283	0.00242374	0
charge_11_Na_4_13C_7	854.185	9530.7	7741.31	6413.9	233900	228781	201542	28.043	2.94e-05	1
charge_11_Na_4_13C_8	854.276	41275.3	30073.7	26787.9	188690	186268	162441	5.47602	0.000101438	1
charge_11_Na_4_13C_9	854.367	8467.28	3488.22	8726.05	137181	123870	102772	17.5916	0.000354887	1
charge_11_Na_4_13C_10	854.459	11405	10614.7	11514.1	93008.7	95195.3	73608.4	7.80742	0.00037706	1
charge_11_Na_4_13C_11	854.55	9701.81	5159.09	9614.58	65515.8	58053.1	58810.6	7.45152	4.75551e-05	1
charge_11_Na_4_13C_12	854.641	24255.6	26996.6	22586.3	60818.1	60490	55177	2.39015	0.000106184	0
charge_11_Na_4_13C_13	854.732	22423.9	20916	13242.3	47076.4	48522.6	41792.2	2.42817	0.00153717	0
charge_11_Na_5_13C_0	855.545	7696.25	4698.65	6480.57	63611.7	46271.8	48234.6	8.3769	0.00111859	1
charge_11_Na_5_13C_1	855.636	14462.5	7998.1	10491.6	92707.2	92300.8	73584.7	7.8475	0.000334695	1
charge_11_Na_5_13C_2	855.727	8766.83	6294.55	11463.7	113459	115281	106008	12.6201	5.64692e-06	1
charge_11_Na_5_13C_3	855.818	8735.68	1647.06	2330.84	170907	177096	151684	39.3034	3.44358e-05	1
charge_11_Na_5_13C_4	855.91	3923.47	3903.51	5734.92	207465	225069	187822	45.7426	4.74151e-05	1
charge_11_Na_5_13C_5	856.001	1165.26	108.969	3266.99	223427	239320	197762	145.447	5.59067e-05	1
charge_11_Na_5_13C_6	856.092	18322.1	32096	17653	246727	234794	181204	9.73578	0.00066348	1
charge_11_Na_5_13C_7	856.183	6184.92	5307.94	11529.2	189284	187037	158105	23.2137	7.58643e-05	1
charge_11_Na_5_13C_8	856.274	6225.72	8037.4	8251.29	139070	138546	127776	18.0059	4.38155e-06	1
charge_11_Na_5_13C_9	856.366	1323.52	7474.86	2151.37	111543	97061	74540.4	25.8586	0.00115269	1
charge_11_Na_5_13C_10	856.457	7959.38	5337.38	4217.51	68691.2	66843.8	58064.9	11.0538	7.08306e-05	1
charge_11_Na_5_13C_11	856.548	12922.2	9886.84	10548.6	47755.4	47874.8	53105.3	4.45882	4.22508e-05	1
charge_11_Na_5_13C_12	856.639	20723	10236.3	9283.68	46231.9	51871.3	35799.3	3.32735	0.00637096	0
charge_11_Na_5_13C_13	856.731	13099.9	23888.3	7644.82	46196.3	46413.2	33689.9	2.82973	0.012853	0
charge_11_Na_6_13C_0	857.543	16562.4	6822.77	16045.9	57767.9	53498.6	46477.8	4.0005	0.000987646	1
charge_11_Na_6_13C_1	857.634	11290.9	11292.7	4654.5	72819.1	80589.1	56837.5	7.71881	0.00114095	1
charge_11_Na_6_13C_2	857.726	45004.4	49965.5	68257.5	119735	104863	94796.7	1.95675	0.00677909	0
charge_11_Na_6_13C_3	857.817	15720	11831.1	12135.3	139874	144561	114891	10.0621	0.000208249	1
charge_11_Na_6_13C_4	857.908	4968.44	8606.77	9088.88	146925	169859	132378	19.8182	0.000205773	1
charge_11_Na_6_13C_5	857.999	2132.27	5672.26	6250	170158	171800	147392	34.818	3.79911e-05	1
charge_11_Na_6_13C_6	858.09	7750.11	248.754	7185.11	147860	157212	128717	28.5689	8.94221e-05	1
charge_11_Na_6_13C_7	858.182	10091	10654.3	12844.3	124718	146366	111642	11.3942	0.000331502	1
charge_11_Na_6_13C_8	858.273	6055.85	4890.8	11071	93024.7	85998	88665	12.1579	8.03166e-06	1
charge_11_Na_6_13C_9	858.364	2318.69	1425.29	4333.52	74812.3	66936.7	58665.3	24.8114	0.000172971	1
charge_11_Na_6_13C_10	858.455	12287.3	9697.84	15072.3	56501.9	57674.8	44889	4.29242	0.000738963	1
charge_11_Na_6_13C_11	858.546	8821.45	5877.35	5014.82	51768.4	43953.5	37681	6.76704	0.000862359	1
charge_11_Na_6_13C_12	858.638	13529.3	18580.1	13074.9	34902.2	44169.8	50446.5	2.86644	0.00439639	0
charge_11_Na_6_13C_13	858.729	27760.1	31195	31925.1	68860.9	69559.6	61579.5	2.2007	0.000219122	0
charge_11_Na_7_13C_0	859.541	10699.7	12151.6	21384.7	50535.2	54276.8	37539	3.21799	0.00575937	0
charge_11_Na_7_13C_1	859.633	15819.2	10744.2	11926.2	62559.5	58596.3	34581.6	4.04623	0.0116536	0
charge_11_Na_7_13C_2	859.724	15895.5	10970.7	19293.8	69389.9	88661.7	65747.8	4.84833	0.00139801	1
charge_11_Na_7_13C_3	859.815	16807.2	9191.25	11200.5	92909.1	97682.2	83891.4	7.37878	6.95414e-05	1
charge_11_Na_7_13C_4	859.906	12559.4	6024.83	9052.7	116341	114983	94731	11.7978	0.000162465	1
charge_11_Na_7_13C_5	859.998	19501.2	14423.8	17548.8	116291	126053	94627.2	6.54645	0.00053652	1
charge_11_Na_7_13C_6	860.089	1453.13	2260.89	7695.01	100739	113004	95662.1	27.1193	5.55836e-05	1
charge_11_Na_7_13C_7	860.18	9978.01	5980.43	7113.06	84408.3	90027.6	73804	10.7596	0.000106216	1
charge_11_Na_7_13C_8	860.271	7536.96	9264.01	12506.7	66014.4	61350.8	58526.2	6.34276	3.77259e-05	1
charge_11_Na_7_13C_9	860.362	12338.6	10691.4	3232.54	48529	45916.5	49154.9	5.46789	0.000192506	1
charge_11_Na_7_13C_10	860.454	11379.7	9095.09	8926.7	44327.7	45532.3	35168.2	4.25244	0.000694268	1
charge_11_Na_7_13C_11	860.545	10137.7	10398.7	9429.92	46280.4	48224.5	35367.8	4.33396	0.00114983	1
charge_11_Na_7_13C_12	860.636	39697.6	58284.6	51921.1	74281.4	65402.3	67814.8	1.38422	0.0339863	0
charge_11_Na_7_13C_13	860.727	23027.4	15451.8	14596.3	56634.5	61443	58436.7	3.32572	0.000168944	0
charge_12_Na_0_13C_0	775.174	4950.72	5895.31	2832.29	29518.3	25510.5	35627	6.6277	0.00113102	1
charge_12_Na_0_13C_1	775.258	4940.19	2658.61	1374.38	118847	113083	91600.1	36.0553	0.00023206	1
charge_12_Na_0_13C_2	775.341	5482.69	4652.93	4705.5	234287	208758	179226	41.9288	0.000219664	1
charge_12_Na_0_13C_3	775.425	3798.14	3597.22	3957.58	385351	355000	302535	91.8604	0.000142238	1
charge_12_Na_0_13C_4	775.509	14357.9	8546.54	9922.81	521949	449398	412451	42.154	0.000151812	1
charge_12_Na_0_13C_5	775.592	7957.07	4050.82	6357.76	539409	459469	451218	78.957	7.09324e-05	1
charge_12_Na_0_13C_6	775.676	13345.5	6186.13	10379.9	511256	483921	399978	46.6427	0.000170883	1
charge_12_Na_0_13C_7	775.76	19909.8	13037.4	10916.1	428658	368244	337034	25.8516	0.000177158	1
charge_12_Na_0_13C_8	775.843	10006.4	10160.7	11135.9	326318	274095	249968	27.166	0.000266264	1
charge_12_Na_0_13C_9	775.927	5374.9	5209	2259.11	212255	190268	161151	43.8896	0.000244914	1
charge_12_Na_0_13C_10	776.01	5986.31	7489.25	6576.15	139507	119004	113426	18.5489	0.000122305	1
charge_12_Na_0_13C_11	776.094	7422.76	5752.54	9420.16	89368.9	69767.7	67126.4	10.0136	0.000666528	1
charge_12_Na_0_13C_12	776.178	3917.16	1117.79	2344.27	52140	53736.9	46136.2	20.6001	3.94335e-05	1
charge_12_Na_0_13C_13	776.261	5896.6	5448.08	7096.35	31143.3	38386.3	30273.1	5.41199	0.000490385	1
charge_12_Na_1_13C_0	777.006	6274.52	1539.62	4728	47906	36309	34278.9	9.44767	0.00138539	1
charge_12_Na_1_13C_1	777.09	3724.86	4005.82	950.988	80798.4	84428.8	69169.3	26.999	8.93704e-05	1
charge_12_Na_1_13C_2	777.173	9127.23	4260.06	3306.01	218901	206018	185041	36.5392	3.90421e-05	1
charge_12_Na_1_13C_3	777.257	10046.6	5733.26	8084.99	370965	346993	325827	43.7374	1.30898e-05	1
charge_12_Na_1_13C_4	777.341	7613.92	1820.49	6602.01	463343	436662	395966	80.8142	2.67351e-05	1
charge_12_Na_1_13C_5	777.424	1591.24	3579.68	4493.98	503916	480761	404823	143.768	0.000104753	1
charge_12_Na_1_13C_6	777.508	2928.59	7188.9	10680.7	480239	453238	382137	63.2563	0.000124331	1
charge_12_Na_1_13C_7	777.591	8281.9	6001.08	7550.95	396436	380040	315473	50.0116	0.000134105	1
charge_12_Na_1_13C_8	777.675	6954.24	6507.29	3591.95	292719	271379	234216	46.8123	0.000109041	1
charge_12_Na_1_13C_9	777.759	10186.5	9082.47	8517.91	211233	192856	158249	20.2375	0.000330218	1
charge_12_Na_1_13C_10	777.842	5629.86	6507.67	10130.1	134390	111895	100580	15.5771	0.000418988	1
charge_12_Na_1_13C_11	777.926	1911.19	3968.87	6470.88	72863.7	90022.5	66379.5	18.5626	0.00054559	1
charge_12_Na_1_13C_12	778.009	4587.47	3459.04	2033.83	54451	45483.9	41546.2	14.0354	0.000354178	1
charge_12_Na_1_13C_13	778.093	10065	11127.2	4004.8	30685.7	26625.2	31174.3	3.51173	0.00134074	0
charge_12_Na_2_13C_0	778.838	8884.61	6091	5196.61	50850.9	53077.4	50051.4	7.63326	6.3478e-06	1
charge_12_Na_2_13C_1	778.921	7445.83	7256.11	7449.51	120180	100267	91075.2	14.0633	0.000358211	1
charge_12_Na_2_13C_2	779.005	6639.08	6236.27	5346.44	196318	182331	178862	30.5958	4.67665e-06	1
charge_12_Na_2_13C_3	779.089	4403.29	4904.38	8832.33	304250	289382	263847	47.2701	1.92795e-05	1
charge_12_Na_2_13C_4	779.172	5538.53	3057.52	2294.25	397477	368134	330442	100.645	4.8964e-05	1
charge_12_Na_2_13C_5	779.256	5837.72	6623.62	8499.13	447307	403003	356353	57.5685	0.00011375	1
charge_12_Na_2_13C_6	779.34	9178.72	10274.5	2089.04	402161	389467	325449	51.8551	0.000106618	1
charge_12_Na_2_13C_7	779.423	5818.14	2957.85	3918.91	325408	310659	276128	71.8552	3.34495e-05	1
charge_12_Na_2_13C_8	779.507	8001.36	4504.98	1411.82	242451	233983	198318	48.4799	8.63917e-05	1
charge_12_Na_2_13C_9	779.59	8498.54	5359.07	6517.68	174896	155928	134915	22.8581	0.000213616	1
charge_12_Na_2_13C_10	779.674	12988.4	7280.19	5709.58	104816	107814	98460.6	11.9751	1.1377e-05	1
charge_12_Na_2_13C_11	779.758	9293.91	11291.3	5123.43	78200.2	78432.7	66721.3	8.68792	0.000103104	1
charge_12_Na_2_13C_12	779.841	4172.11	8407.38	2856.32	46099.3	45319.6	40756.1	8.56288	7.95566e-05	1
charge_12_Na_2_13C_13	779.925	4281.26	2527.45	7796.17	30353.8	26045.5	19447.8	5.19328	0.00443915	1
charge_12_Na_3_13C_0	780.67	11895.1	10533.5	10395.2	52012.2	56084	47935.9	4.75363	6.84478e-05	1
charge_12_Na_3_13C_1	780.753	30960.8	21496.5	13496	109128	98170.4	82143.5	4.38858	0.00132851	1
charge_12_Na_3_13C_2	780.837	10546.3	11227.6	7495.84	153358	144960	134388	14.7834	1.7922e-05	1
charge_12_Na_3_13C_3	780.921	7610.4	3582.63	5868.64	224966	218823	188302	37.0475	5.61438e-05	1
charge_12_Na_3_13C_4	781.004	7082.53	3300.7	4832.47	296114	265749	236146	52.4464	0.00011382	1
charge_12_Na_3_13C_5	781.088	3812.6	6326.71	4672.26	304017	311332	244663	58.0635	0.000182673	1
charge_12_Na_3_13C_6	781.171	6367.72	2654.77	2827.08	294889	273223	247147	68.8007	4.2224e-05	1
charge_12_Na_3_13C_7	781.255	2377.78	4822.78	4500.86	229864	234407	201606	56.9057	2.93056e-05	1
charge_12_Na_3_13C_8	781.339	2883.89	5865.82	1165.68	185762	165027	142169	49.7163	0.00022042	1
charge_12_Na_3_13C_9	781.422	4440.95	6862.83	6707.45	114457	134313	88966.6	18.7514	0.00125906	1
charge_12_Na_3_13C_10	781.506	2210.04	4102.87	2409.26	76515	83529.7	75229	26.9742	9.00204e-06	1
charge_12_Na_3_13C_11	781.589	11004.5	6404.86	7135.02	53478.6	47899.3	53750.3	6.32031	5.27192e-05	1
charge_12_Na_3_13C_12	781.673	5428.17	7582.89	6201.82	35915.1	44178.6	34514.4	5.96517	0.000496861	1
charge_12_Na_3_13C_13	781.757	15688.9	8195.88	11702.6	30192.3	31821.5	30639.5	2.60355	0.00101602	0
charge_12_Na_4_13C_0	782.502	5012.95	8339.17	14668.5	44386.2	48304.3	33649.4	4.50882	0.00327702	1
charge_12_Na_4_13C_1	782.585	12285	8829.16	10276.4	61760.7	67852.8	60551.3	6.05803	2.81283e-05	1
charge_12_Na_4_13C_2	782.669	15793	13271.1	11799.2	124115	126928	91287.9	8.37746	0.000944846	1
charge_12_Na_4_13C_3	782.752	20000.7	20434.1	11646	161679	185582	144821	9.44844	0.00027147	1
charge_12_Na_4_13C_4	782.836	7639.99	10862.1	10465.7	244825	236694	199058	23.4943	0.000104608	1
charge_12_Na_4_13C_5	782.92	6967.95	4304.01	4009.44	225295	220140	177980	40.7957	0.00017423	1
charge_12_Na_4_13C_6	783.003	4427.96	4134.98	4602.18	188599	212655	168378	43.2682	0.000131782	1
charge_12_Na_4_13C_7	783.087	9671.21	2879.91	4843.87	156391	153871	125541	25.0533	0.000159013	1
charge_12_Na_4_13C_8	783.17	5797.9	2484.88	2638.6	127268	125263	106162	32.8432	6.99295e-05	1
charge_12_Na_4_13C_9	783.254	9727.54	8134.8	5209.28	89078.6	91966.2	74491.8	11.0758	0.00015456	1
charge_12_Na_4_13C_10	783.338	3474.83	2993.76	6403	60681.7	57674.8	46057.2	12.7734	0.000385647	1
charge_12_Na_4_13C_11	783.421	6539.76	6957.68	11690.4	38881.4	28276.9	32793.4	3.96825	0.0020305	0
charge_12_Na_4_13C_12	783.505	18972.7	27481	19906.4	44693.5	47275.7	37657.1	1.95338	0.00587248	0
charge_12_Na_4_13C_13	783.589	8289.65	10609.5	6981.06	19979.5	23386.3	23622.4	2.58839	0.000983511	0
charge_12_Na_5_13C_0	784.333	4787.4	6787.12	5403.49	32700.4	28620.8	24898.2	5.0783	0.00058235	1
charge_12_Na_5_13C_1	784.417	8997.48	5123.03	4805.17	54071.8	42503.5	40559	7.24594	0.00088119	1
charge_12_Na_5_13C_2	784.501	20236.4	17968	21057.9	96023.2	87350.7	79270.9	4.43191	0.000161319	1
charge_12_Na_5_13C_3	784.584	12332.1	16988	11631.5	112427	109067	106375	8.00625	2.47709e-06	1
charge_12_Na_5_13C_4	784.668	15688	11451.7	12672.1	143890	147774	114454	10.201	0.000323654	1
charge_12_Na_5_13C_5	784.751	24132.2	17916.6	18723.7	155611	148419	123585	7.03633	0.000246474	1
charge_12_Na_5_13C_6	784.835	12817.7	12056.4	6617.34	157492	165750	137183	14.6206	8.05981e-05	1
charge_12_Na_5_13C_7	784.919	8312.59	13595.4	8869.99	126907	107583	113071	11.2925	6.07545e-05	1
charge_12_Na_5_13C_8	785.002	5333.48	5646.21	4855.64	81177.3	77072.2	68251.5	14.3035	5.15303e-05	1
charge_12_Na_5_13C_9	785.086	6799.31	6015.05	7250.23	58076.4	55151.8	41589.9	7.71599	0.00091107	1
charge_12_Na_5_13C_10	785.169	6074.18	7332.93	7113.87	37178	51595.1	35017.1	6.03237	0.00273502	1
charge_12_Na_5_13C_11	785.253	7170	6054.77	6722.46	30072.6	33681.9	31315.4	4.76607	2.26274e-05	1
charge_12_Na_5_13C_12	785.337	7734.87	5289.65	7488.01	36777.3	32744.5	26021	4.65778	0.00150238	1
charge_12_Na_5_13C_13	785.42	8731.14	4058.48	10341.7	28813.3	32588.9	16489.5	3.36737	0.0248678	0
charge_12_Na_6_13C_0	786.165	9790.47	6409.38	10806.4	33933.9	34443.9	23463.2	3.40074	0.00479756	0
charge_12_Na_6_13C_1	786.249	6823.28	7986.21	6694.96	39585.3	36955.5	32752.4	5.08235	0.000135069	1
charge_12_Na_6_13C_2	786.332	3233.04	4066.01	3759.5	55265.9	48279.3	47516.9	13.6602	4.67939e-05	1
charge_12_Na_6_13C_3	786.416	4749.85	2138.84	2185.09	50553.1	73878.6	74177.8	21.8883	0.00130841	1
charge_12_Na_6_13C_4	786.5	5421.59	5820.62	5749.62	106671	110071	85502	17.7876	0.000245483	1
charge_12_Na_6_13C_5	786.583	11335.4	8191.45	7554.2	86977.7	101165	96819.1	10.5226	3.89128e-05	1
charge_12_Na_6_13C_6	786.667	20229.9	14063.2	16065.9	113814	103946	94630.1	6.20326	0.000115553	1
charge_12_Na_6_13C_7	786.75	17620.9	18415	10615.3	96982.4	98209.2	85147.6	6.00925	8.76048e-05	1
charge_12_Na_6_13C_8	786.834	16604.6	17422	9014.81	76293.5	80798.5	62262.3	5.09635	0.000686815	1
charge_12_Na_6_13C_9	786.918	0	0	0	0	0	0			0
charge_12_Na_6_13C_10	787.001	0	0	0	0	0	0			0
charge_12_Na_6_13C_11	787.085	3111.9	2792.2	5184.09	24922.7	31667.8	19999.9	6.90739	0.00323862	1
charge_12_Na_6_13C_12	787.169	4160.66	4828	5554.99	20791.3	25620.8	21844.7	4.69324	0.000297553	1
charge_12_Na_6_13C_13	787.252	6079.37	4374.76	5919.5	20739.4	32715.4	25495	4.82176	0.00407908	1
charge_12_Na_7_13C_0	787.997	4856.23	7390	6925.47	28315.3	24285.6	15303.8	3.54192	0.0143769	0
charge_12_Na_7_13C_1	788.081	12327.9	8441.77	4681.99	37400.2	32696.3	31383.2	3.98715	0.000901856	0
charge_12_Na_7_13C_2	788.164	8583.59	8250.49	10727.4	38504.4	30733.7	29434.5	3.58008	0.00127887	0
charge_12_Na_7_13C_3	788.248	5051.29	4647.25	7452.95	60637.4	41684	47755.4	8.75007	0.00143385	1
charge_12_Na_7_13C_4	788.331	6171.94	2711.96	5338.41	61228	58470.3	52316.3	12.0947	4.95322e-05	1
charge_12_Na_7_13C_5	788.415	4599.63	3192.71	1802.9	58800.2	70868	53151.4	19.0531	0.000399167	1
charge_12_Na_7_13C_6	788.499	12550.3	12043.4	11779.4	79167.2	81586	56827.6	5.98193	0.00155996	1
charge_12_Na_7_13C_7	788.582	8758.95	11676.5	13122.9	57615.4	62923.4	48999.6	5.05204	0.000439885	1
charge_12_Na_7_13C_8	788.666	23044.5	20375.9	15189.3	54964.5	52755.4	56813.9	2.80728	0.000166987	0
charge_12_Na_7_13C_9	788.75	0	0	0	0	0	0			0
charge_12_Na_7_13C_10	788.833	16248.7	15400.6	9454.2	43221.8	34709.9	28098.8	2.57959	0.0113082	0
charge_12_Na_7_13C_11	788.917	9532.53	9680.03	9456.68	28939.8	32269	29861.7	3.17659	3.08948e-05	0
charge_12_Na_7_13C_12	789	7797.14	6208.72	4083.11	27259.9	25543.7	22578.2	4.16728	0.000391484	1
charge_12_Na_7_13C_13	789.084	6906.79	5304.44	3775.57	31672.7	29866.3	20261.2	5.11673	0.00387723	1
charge_13_Na_0_13C_0	715.623	2490.26	2745.51	3751.48	27683.9	32898.8	19601.4	8.92198	0.00364311	1
charge_13_Na_0_13C_1	715.7	6912.13	9355.54	3853.45	112772	110375	75443.6	14.8396	0.00158553	1
charge_13_Na_0_13C_2	715.777	6175	8373.57	6606.43	244901	236949	190980	31.8048	0.000207297	1
charge_13_Na_0_13C_3	715.855	6197.89	3975.62	3165.42	408838	348050	317043	80.5111	0.000195713	1
charge_13_Na_0_13C_4	715.932	4677.75	2650.64	3372.39	483781	429643	394002	122.18	7.79369e-05	1
charge_13_Na_0_13C_5	716.009	3043.62	2344.67	347.36	524800	477429	444155	252.174	3.33681e-05	1
charge_13_Na_0_13C_6	716.086	-338.493	1997.72	4120.35	469939	430685	408031	226.428	1.80124e-05	1
charge_13_Na_0_13C_7	716.163	1981.37	530.748	838.321	399977	372479	333726	330.16	4.4047e-05	1
charge_13_Na_0_13C_8	716.24	12232.2	14852.8	19455.3	318100	268000	242536	17.8047	0.00030597	1
charge_13_Na_0_13C_9	716.318	5784.12	4845.82	6776.28	209227	203516	162947	33.0738	0.000217053	1
charge_13_Na_0_13C_10	716.395	3100.99	1361.85	3902.25	129008	123784	99782.1	42.1483	0.000220963	1
charge_13_Na_0_13C_11	716.472	3820.85	3249.87	3143.22	78861	87781.7	62858.4	22.4694	0.000557367	1
charge_13_Na_0_13C_12	716.549	23027.7	30597.9	31883.2	55232.2	68301	52550.8	2.05925	0.00570596	0
charge_13_Na_0_13C_13	716.626	10482.6	7663.95	6515.17	37696.2	37184.1	39587.8	4.64153	2.72521e-05	1
charge_13_Na_1_13C_0	717.314	4662.61	4139.41	548.123	34269.4	25931.1	21065	8.69136	0.00414205	1
charge_13_Na_1_13C_1	717.391	3805.47	4728.43	3318.09	77847.3	85703	65300	19.309	0.000263769	1
charge_13_Na_1_13C_2	717.468	34281.4	11909.4	52047.1	178283	176134	151809	5.15307	0.00069805	1
charge_13_Na_1_13C_3	717.545	17486.2	22812.5	24125	278346	271364	245918	12.3499	1.72227e-05	1
charge_13_Na_1_13C_4	717.623	4457.06	4777.52	2789	372027	334228	316922	85.0976	3.21703e-05	1
charge_13_Na_1_13C_5	717.7	5370.92	3872.54	5750.96	424481	402014	323117	76.6694	0.00025074	1
charge_13_Na_1_13C_6	717.777	6607.8	6947.58	6685.94	393024	356569	317874	52.7371	8.72984e-05	1
charge_13_Na_1_13C_7	717.854	9240.65	7237.6	7846.77	326205	281977	280367	36.5282	4.36642e-05	1
charge_13_Na_1_13C_8	717.931	1864.5	5671.62	4216.87	228383	227618	205010	56.242	9.76483e-06	1
charge_13_Na_1_13C_9	718.009	1358.38	2477.66	2018.85	155508	154686	138120	76.5708	1.30098e-05	1
charge_13_Na_1_13C_10	718.086	351.234	-258.322	128.809	110349	81902	82841.6	1240.71	0.000603208	1
charge_13_Na_1_13C_11	718.163	265.087	61.6972	1584.77	59854.1	61644.8	49077	89.2342	0.00014206	1
charge_13_Na_1_13C_12	718.24	3420.96	3519.74	60.7503	44508.2	38444.1	34508.3	16.7766	0.0002961	1
charge_13_Na_1_13C_13	718.317	4613.81	2612.75	4894.71	28498.2	27125.4	20846.5	6.30874	0.000956606	1
charge_13_Na_2_13C_0	719.005	3524.73	5679.16	3060.59	32973.5	44030.8	36796.1	9.27886	0.000534583	1
charge_13_Na_2_13C_1	719.082	1661.58	212.171	239.544	71013.3	69434	44275.5	87.4098	0.00217228	1
charge_13_Na_2_13C_2	719.159	989.426	-992.814	245.499	145404	142326	118365	1677.31	9.39068e-05	1
charge_13_Na_2_13C_3	719.236	3776.29	4597.22	5199.48	243697	218307	193511	48.2955	0.000122523	1
charge_13_Na_2_13C_4	719.314	5310.14	13243.4	17413.6	293468	266990	243538	22.3537	6.64801e-05	1
charge_13_Na_2_13C_5	719.391	3082.99	6427.35	3877.39	324679	304878	259363	66.3982	0.000112912	1
charge_13_Na_2_13C_6	719.468	4548.85	2739.28	10289.4	289165	278877	247131	46.376	3.2272e-05	1
charge_13_Na_2_13C_7	719.545	80325.9	93858.4	119602	270098	277405	241578	2.6859	0.000483294	0
charge_13_Na_2_13C_8	719.622	1639.54	2428.31	4975.27	196135	163203	148536	56.1615	0.0002967	1
charge_13_Na_2_13C_9	719.699	5627.41	6165.34	3455.24	119955	121266	101467	22.4743	7.1327e-05	1
charge_13_Na_2_13C_10	719.777	8286.25	9242.36	9815.26	67150.2	87105.5	80021.8	8.56783	0.000297614	1
charge_13_Na_2_13C_11	719.854	6949.09	5492.37	2855.15	59504	52346.7	48266.2	10.4675	0.000159441	1
charge_13_Na_2_13C_12	719.931	4008.96	3302.4	4456.12	34054.1	30994.7	27654.3	7.87791	0.000136537	1
charge_13_Na_2_13C_13	720.008	462.797	1968.41	915.072	20933.9	19536.1	17339.5	17.2757	9.00252e-05	1
charge_13_Na_3_13C_0	720.696	14520.6	17426.7	12361.9	58894.9	53295.7	51496.2	3.69419	0.000117626	0
charge_13_Na_3_13C_1	720.773	17728.5	17675.8	12682.8	68428.9	78361.6	57143.5	4.24093	0.00121841	1
charge_13_Na_3_13C_2	720.85	6616.29	7060.77	5572.78	116155	94261.7	82382.5	15.2105	0.000772332	1
charge_13_Na_3_13C_3	720.927	5909.13	3325.77	3946.72	146765	149924	130505	32.4082	2.21151e-05	1
charge_13_Na_3_13C_4	721.004	2871.99	2538.8	5884.8	158517	182029	150677	43.488	7.22824e-05	1
charge_13_Na_3_13C_5	721.082	84.8228	1188.81	-259.361	192640	190178	177374	552.309	2.52391e-06	1
charge_13_Na_3_13C_6	721.159	-40.3431	861.816	-432.415	184509	182918	136596	1295.49	0.000435209	1
charge_13_Na_3_13C_7	721.236	3203.51	1763.84	1730.55	161486	152219	129925	66.2341	0.000100365	1
charge_13_Na_3_13C_8	721.313	4544.35	2628.85	6868.56	121159	115811	85310.6	22.9516	0.000792764	1
charge_13_Na_3_13C_9	721.39	5856.18	2116.85	2348.44	72026.8	85610.9	68809.6	21.9394	0.000168201	1
charge_13_Na_3_13C_10	721.468	4904.03	5930.88	5555.41	55429.7	60048	44549.9	9.76354	0.000482756	1
charge_13_Na_3_13C_11	721.545	8356.87	6435.89	9370.25	40324.6	42806.2	35325.9	4.9024	0.00018437	1
charge_13_Na_3_13C_12	721.622	3670.7	2411.89	4040.3	21917.6	20811.2	27919.2	6.97904	0.000874313	1
charge_13_Na_3_13C_13	721.699	7548.55	5663.92	7609.44	17368.6	20584.3	21220.3	2.84188	0.00069854	0
charge_13_Na_4_13C_0	722.387	3849.26	5234.2	2272.98	31341.3	22268.9	22585.9	6.7095	0.00220742	1
charge_13_Na_4_13C_1	722.464	2871.11	1555.2	5742.95	42973.3	30634.9	22465.2	9.44744	0.00928271	1
charge_13_Na_4_13C_2	722.541	3899.94	1189.2	4555.89	61056.3	68935.8	42825.4	17.9178	0.00222464	1
charge_13_Na_4_13C_3	722.618	5027.76	4387.2	3361.83	92897.2	95966.8	82169.4	21.213	3.37969e-05	1
charge_13_Na_4_13C_4	722.695	18235.8	19475.2	9761.79	148102	136080	120418	8.52277	0.000156199	1
charge_13_Na_4_13C_5	722.773	9941.43	10791.2	6476.73	121941	129995	118845	13.6269	5.66432e-06	1
charge_13_Na_4_13C_6	722.85	30239.3	26108.2	15445.8	172290	160540	147420	6.68935	8.5857e-05	1
charge_13_Na_4_13C_7	722.927	10151.1	5877.24	8218.62	91406.2	94117	85144	11.1629	9.6362e-06	1
charge_13_Na_4_13C_8	723.004	2045.93	661.243	1287.56	71480	74304	54728.1	50.1941	0.00043235	1
charge_13_Na_4_13C_9	723.081	-608.251	-342.758	2515.5	50134.8	54590.2	40215.4	92.6439	0.000395085	1
charge_13_Na_4_13C_10	723.158	3995.59	3085.26	2906.46	35532.8	35687.2	29067.6	10.0415	0.000167424	1
charge_13_Na_4_13C_11	723.236	1935.42	3736.26	3529.4	27827.8	28226.2	21499.5	8.42875	0.000537122	1
charge_13_Na_4_13C_12	723.313	3269.24	6397.13	6882.31	12261.9	16812.3	17246.9	2.79908	0.00710338	0
charge_13_Na_4_13C_13	723.39	3027.08	850.277	1843.29	12106.5	8335.38	10651.8	5.43535	0.0026066	1
charge_13_Na_5_13C_0	724.078	33037.7	35267.6	43031.1	37008.6	26257.8	27092.5	0.811584	0.202558	0
charge_13_Na_5_13C_1	724.155	6763.54	5722.49	5997.9	33120.5	27289.8	22593.8	4.49061	0.00216063	1
charge_13_Na_5_13C_2	724.232	5446.35	-247.511	3867.83	42341.3	41985.7	43530.7	14.1019	2.31284e-05	1
charge_13_Na_5_13C_3	724.309	3479.17	3748.48	8109.87	58756.2	64559.8	44054.8	10.9125	0.00128404	1
charge_13_Na_5_13C_4	724.386	4694.01	1907.5	1983.71	82621.1	72550.7	74157	26.712	2.26895e-05	1
charge_13_Na_5_13C_5	724.463	13416.8	6118.49	13349.6	78292.1	84375.8	83849	7.49634	2.14625e-05	1
charge_13_Na_5_13C_6	724.541	3783.63	3963.49	3526.58	68563	83699.8	66065.3	19.3661	0.000233827	1
charge_13_Na_5_13C_7	724.618	6995.47	6156.5	5570.53	72471	65000.9	60681.5	10.5837	6.63544e-05	1
charge_13_Na_5_13C_8	724.695	19061.4	18535.5	8236.46	68889.9	74219.1	68822.8	4.62397	0.000150521	1
charge_13_Na_5_13C_9	724.772	14735.1	23645.6	15287.4	67544.9	61578.2	60708	3.53713	0.000226652	0
charge_13_Na_5_13C_10	724.849	23534.9	26358.5	12032.3	55467.7	68282.1	64241.1	3.03574	0.00191146	0
charge_13_Na_5_13C_11	724.927	9165.74	6634.49	4312.27	17108.8	17803	16980.1	2.58008	0.00174669	0
charge_13_Na_5_13C_12	725.004	2882.55	3860.48	5269.2	14650.7	14423.2	13808.3	3.56987	0.000152611	0
charge_13_Na_5_13C_13	725.081	10076.2	11251.5	15620.3	16693.7	11603.2	16041.5	1.20003	0.348945	0
charge_13_Na_6_13C_0	725.768	8748.91	5724.64	4881.74	29386.2	23857.6	24091.8	3.99558	0.000852793	0
charge_13_Na_6_13C_1	725.846	10290.7	9261.65	5230.68	32836.9	30273.3	29085.7	3.72012	0.000292465	0
charge_13_Na_6_13C_2	725.923	5043.55	6060.64	6961.61	34109.9	25083.6	28820	4.87183	0.000956269	1
charge_13_Na_6_13C_3	726	-106.649	6799.82	1958.53	38617	46791.4	25240.2	12.7892	0.0067616	1
charge_13_Na_6_13C_4	726.077	3300.18	2505.63	3129.48	46988.8	49141.4	47968.2	16.1269	2.88568e-07	1
charge_13_Na_6_13C_5	726.154	3267.98	1382.62	4135.4	65378.7	43444.6	42176.5	17.1864	0.00332606	1
charge_13_Na_6_13C_6	726.232	5877.79	2824.61	8115.33	64832.6	51400.6	36156.6	9.06126	0.00582937	1
charge_13_Na_6_13C_7	726.309	3838.61	3728.62	6012.27	52079.5	44306.5	33928.5	9.59641	0.00184558	1
charge_13_Na_6_13C_8	726.386	1588.42	4172.6	66.1973	27837.6	41589.4	28874.6	16.8694	0.00254062	1
charge_13_Na_6_13C_9	726.463	976.217	6123.72	5588.12	23421.5	21375.6	24742.9	5.48075	0.000573503	1
charge_13_Na_6_13C_10	726.54	12128	15714.6	12548.1	22057.3	20556.7	22275.2	1.60654	0.00287281	0
charge_13_Na_6_13C_11	726.617	10010.8	12898.6	12514	22066.4	19946.7	17078.2	1.66814	0.00983777	0
charge_13_Na_6_13C_12	726.695	23652.9	25141.8	16282.9	41596.3	48325.9	49246.6	2.13851	0.00248637	0
charge_13_Na_6_13C_13	726.772	23568.4	22785.5	13411	40390.1	41039.6	42106.5	2.06704	0.00299277	0
charge_13_Na_7_13C_0	727.459	5341.91	8834.66	4118.37	17901.5	8571.94	9892.82	1.98777	0.136456	0
charge_13_Na_7_13C_1	727.537	13212.7	16400.6	12442.3	19516.4	20793.9	18945.8	1.40899	0.0125093	0
charge_13_Na_7_13C_2	727.614	3103.52	8148.65	4616.23	29278.3	16447.9	22876.8	4.32325	0.0116814	0
charge_13_Na_7_13C_3	727.691	10486.2	8642.63	4991.15	28887.4	42172.7	34592.2	4.38029	0.00286891	1
charge_13_Na_7_13C_4	727.768	11824.9	7434.61	7530.07	48434.2	45956.7	40554.1	5.03721	0.000192757	1
charge_13_Na_7_13C_5	727.845	7044.93	6559.61	6240.01	46341	44437.6	38697.2	6.52451	9.31796e-05	1
charge_13_Na_7_13C_6	727.922	5459.72	4013.59	4687.92	36080.1	28608.7	33175.4	6.91071	0.00022834	1
charge_13_Na_7_13C_7	728	3231.51	1148.57	1541.84	24386.9	30603.7	25985.5	13.6739	0.000221591	1
charge_13_Na_7_13C_8	728.077	1085.33	1428.58	2858.78	19778	16763.8	21148.5	10.7377	0.000241744	1
charge_13_Na_7_13C_9	728.154	2957.12	3108.56	2182.69	13167.8	13220.9	13384.6	4.82197	3.66034e-06	1
charge_13_Na_7_13C_10	728.231	7691.1	3963.54	4282.61	16111.5	14144.9	11665.7	2.63045	0.00783069	0
charge_13_Na_7_13C_11	728.308	6907.52	4508.54	4294.54	13631.6	14388	15753.1	2.78619	0.000853973	0
charge_13_Na_7_13C_12	728.386	3467.52	105.515	5262.46	17230.4	14342.6	11599.1	4.88621	0.00671616	1
charge_13_Na_7_13C_13	728.463	29639.4	33686.4	63725.4	24868.2	22452.8	20899.2	0.536951	0.143946	0
charge_14_Na_0_13C_0	664.579	2287.67	4447.05	4302.04	26810.2	11518.6	13753.7	4.719	0.0469129	0
charge_14_Na_0_13C_1	664.651	6804.05	8004.49	7375.46	71171.8	64847.3	51705.6	8.46217	0.00065617	1
charge_14_Na_0_13C_2	664.722	14079.4	18237.9	13794.9	140836	129473	107608	8.19557	0.000359102	1
charge_14_Na_0_13C_3	664.794	28233.9	18184.4	13926.3	248817	230558	208226	11.3946	7.43855e-05	1
charge_14_Na_0_13C_4	664.866	10389.2	11002.8	7021.69	296620	234499	253773	27.6237	0.000164228	1
charge_14_Na_0_13C_5	664.937	5906.54	5515.27	6581.1	340697	292336	271902	50.266	0.000131802	1
charge_14_Na_0_13C_6	665.009	2828.91	2332.71	4959.51	298242	276461	203326	76.8716	0.000875701	1
charge_14_Na_0_13C_7	665.081	2429.29	433.157	3177.92	250518	230621	190412	111.177	0.00023305	1
charge_14_Na_0_13C_8	665.152	11162.7	12446.6	17586.3	170640	159499	160029	11.8985	3.44698e-06	1
charge_14_Na_0_13C_9	665.224	3202.03	3530.04	5004.74	118104	109827	104815	28.3506	1.06453e-05	1
charge_14_Na_0_13C_10	665.296	5135.42	3372.5	3899.17	80375.4	71996.5	66424.2	17.6348	7.30755e-05	1
charge_14_Na_0_13C_11	665.367	3890.78	3593.94	3707.57	45135.4	37747.3	42601.1	11.2116	6.17263e-05	1
charge_14_Na_0_13C_12	665.439	3183.15	4669.38	4576.98	31085.1	27985	25188.1	6.77887	0.00017271	1
charge_14_Na_0_13C_13	665.511	3448.52	3569.82	5357.39	21139.7	19911.8	13563.8	4.41309	0.00439312	1
charge_14_Na_1_13C_0	666.149	0	0	0	0	0	0			0
charge_14_Na_1_13C_1	666.221	0	0	0	0	0	0			0
charge_14_Na_1_13C_2	666.292	2485.69	2483.78	5293.98	99020.7	89793.5	86807.2	26.8547	2.00496e-05	1
charge_14_Na_1_13C_3	666.364	3120.05	3335.21	2258.38	147771	127685	128804	46.394	3.54062e-05	1
charge_14_Na_1_13C_4	666.436	3752.41	2246.65	3599.78	213523	204434	160867	60.3015	0.000308147	1
charge_14_Na_1_13C_5	666.508	2342.77	2319.08	2952.18	230340	203788	191843	82.2128	5.46091e-05	1
charge_14_Na_1_13C_6	666.579	535.128	2721.51	1530.58	204679	197063	168721	119.164	6.69256e-05	1
charge_14_Na_1_13C_7	666.651	10956.5	10666.9	5298.98	198101	173866	156531	19.6304	0.000163958	1
charge_14_Na_1_13C_8	666.723	22004.8	23995.4	12369.4	141770	173457	155180	8.05912	0.000154027	1
charge_14_Na_1_13C_9	666.794	17101.2	16391.8	10435.8	122545	94719.1	81232.2	6.795	0.00234695	1
charge_14_Na_1_13C_10	666.866	9942.56	13859.2	14658	76123.6	59824.8	59886	5.09192	0.000730905	1
charge_14_Na_1_13C_11	666.938	4119.92	3867.67	2197.57	39383.2	44584.5	36377.7	11.8158	0.00011958	1
charge_14_Na_1_13C_12	667.009	3286.28	3268.1	3011.96	21705.8	19256.6	19912.5	6.36345	2.04737e-05	1
charge_14_Na_1_13C_13	667.081	-1642.37	531.531	-248.641	12105.7	10328.2	11865.3	-25.2297	0.000148321	0
charge_14_Na_2_13C_0	667.719	5757.96	8077.52	5209.05	19588.3	16719.3	26749	3.311	0.0091821	0
charge_14_Na_2_13C_1	667.791	7477.31	5911.95	5275.44	51866.9	46403.9	33513.9	7.06064	0.00233759	1
charge_14_Na_2_13C_2	667.863	10039.7	7771.37	7043.83	58502.7	85180.7	75346.6	8.81235	0.00117518	1
charge_14_Na_2_13C_3	667.934	809.015	1048.8	2367.22	124086	109571	103858	79.8848	5.1407e-05	1
charge_14_Na_2_13C_4	668.006	2237.36	1897.22	240.611	140397	153433	111560	92.6565	0.00041815	1
charge_14_Na_2_13C_5	668.078	458.712	1962.65	885.001	173939	149760	132225	137.893	0.000237992	1
charge_14_Na_2_13C_6	668.149	-560.94	-680.931	-1280.61	154636	132787	106818	-156.291	0.00066667	0
charge_14_Na_2_13C_7	668.221	-8.59253	2011.49	1704.78	105277	123081	103439	89.4893	6.444e-05	1
charge_14_Na_2_13C_8	668.293	1648.75	2112.91	1849.17	94053.8	101499	88098.5	50.5543	1.81936e-05	1
charge_14_Na_2_13C_9	668.364	2720.1	419.335	-1034.45	59906.4	64059	38648.5	77.2517	0.00253405	1
charge_14_Na_2_13C_10	668.436	1430.45	3669.76	1429.94	37502.1	35928.9	41953.1	17.6695	4.9335e-05	1
charge_14_Na_2_13C_11	668.508	0	0	0	0	0	0			0
charge_14_Na_2_13C_12	668.579	2934.16	937.615	1837.73	20315.6	18780.4	17021.9	9.82887	0.000112184	1
charge_14_Na_2_13C_13	668.651	13364.4	14173.2	7388.12	36096.5	39166.2	37526.8	3.22942	0.000361127	0
charge_14_Na_3_13C_0	669.289	2469.72	2529.94	2925.71	12519.7	15768	15611.1	5.53902	0.000357352	1
charge_14_Na_3_13C_1	669.361	6540.97	5583.35	6147.17	34106.4	28952.8	30036.8	5.09515	9.72227e-05	1
charge_14_Na_3_13C_2	669.433	3811.4	3127.77	2281.47	55467	45953.5	42987.6	15.6614	0.000286589	1
charge_14_Na_3_13C_3	669.504	1455.74	1662.18	1697.85	84093.6	52701.3	62960.6	41.4794	0.00215612	1
charge_14_Na_3_13C_4	669.576	410.077	737.596	3233.23	81619.5	94899.1	84895.3	59.6712	3.07624e-05	1
charge_14_Na_3_13C_5	669.648	1021.41	1071.01	2781.61	111315	95232.6	93746.1	61.6109	6.38272e-05	1
charge_14_Na_3_13C_6	669.719	7761.6	6076.42	7586.95	98203.7	108696	90428.8	13.8777	6.56987e-05	1
charge_14_Na_3_13C_7	669.791	4990.08	4815.84	4613.37	74932.5	84238.1	72231.6	16.0481	3.77743e-05	1
charge_14_Na_3_13C_8	669.863	14015.3	10467.1	9736.65	67214.1	67432.8	60543.5	5.70414	3.35065e-05	1
charge_14_Na_3_13C_9	669.934	1143.75	4251.66	944.122	45524.7	44358.8	41593.3	20.7392	1.23243e-05	1
charge_14_Na_3_13C_10	670.006	3462.09	2356.07	2663.5	25382.5	24965.4	24568.2	8.83273	6.68785e-07	1
charge_14_Na_3_13C_11	670.078	2185.42	1859.48	2761.87	16112.2	13784.2	24928.9	8.05452	0.00929652	1
charge_14_Na_3_13C_12	670.149	1316.75	5210.8	2355.25	13077.9	11434.9	9745.82	3.85673	0.00498865	0
charge_14_Na_3_13C_13	670.221	495.086	307.301	1009.62	7729.53	11543.6	7307.62	14.6692	0.00375391	1
charge_14_Na_4_13C_0	670.86	24144.4	15337.1	14058.3	31259.8	48227.7	42199.9	2.27284	0.0182181	0
charge_14_Na_4_13C_1	670.931	2499.53	3950.52	3103.5	26286.3	23725.1	10700.7	6.35492	0.0244349	0
charge_14_Na_4_13C_2	671.003	512.859	2861.93	859.869	29987.9	40600.8	24821.5	22.5308	0.00295083	1
charge_14_Na_4_13C_3	671.075	4769.19	4641.33	2868.24	42031.7	46620.6	37069.3	10.239	0.000180227	1
charge_14_Na_4_13C_4	671.146	356.511	-50.2659	1013.61	62653.3	53852.2	41471	119.693	0.00105599	1
charge_14_Na_4_13C_5	671.218	61.8354	1023.14	1750.98	56407	58493	49455.9	57.9545	4.16241e-05	1
charge_14_Na_4_13C_6	671.29	6693.2	5788.6	1440.34	66544.6	53092.7	52832.5	12.3882	0.000389744	1
charge_14_Na_4_13C_7	671.361	2404.48	886.943	1262.71	49201.3	51163.4	41652.3	31.1842	9.8282e-05	1
charge_14_Na_4_13C_8	671.433	2317.81	660.346	5068.08	39158.9	32019.2	25439.2	12.0078	0.00209108	1
charge_14_Na_4_13C_9	671.505	1601.13	1799.75	2617.44	21595.7	27154.9	18609	11.1924	0.00126064	1
charge_14_Na_4_13C_10	671.576	1847.45	1332.15	1518.81	18265.4	11793.5	12710.8	9.10301	0.00332283	1
charge_14_Na_4_13C_11	671.648	855.773	3242.55	1840.18	11064	11693.5	19304.5	7.08293	0.0116998	0
charge_14_Na_4_13C_12	671.72	5452.11	2963.97	5108.56	14153.6	17731.2	16612.3	3.58584	0.000887539	0
charge_14_Na_4_13C_13	671.791	6757.43	5452.37	3801.92	12747.1	8270.9	10682.2	1.97981	0.027976	0
charge_14_Na_5_13C_0	672.43	1938.45	1464.1	1390.34	8238.41	9339.61	10768.3	5.91425	0.000476063	1
charge_14_Na_5_13C_1	672.501	0	0	0	0	0	0			0
charge_14_Na_5_13C_2	672.573	0	0	0	0	0	0			0
charge_14_Na_5_13C_3	672.645	10280.4	9930.28	5204.42	45460.3	46780.7	38632.6	5.14944	0.000306961	1
charge_14_Na_5_13C_4	672.716	11873.7	9183.67	10631.8	51534.8	64914.2	48240.3	5.19703	0.00100626	1
charge_14_Na_5_13C_5	672.788	0	0	0	0	0	0			0
charge_14_Na_5_13C_6	672.86	7490.33	7461.46	5825.49	37415.3	45726.7	38994.8	5.87838	0.00020452	1
charge_14_Na_5_13C_7	672.931	2375.64	4157.85	1242.85	37228.8	32362.4	32719.6	13.1567	5.99497e-05	1
charge_14_Na_5_13C_8	673.003	14545	14940.2	22852.2	29336.6	33245.3	27702.5	1.72504	0.0161959	0
charge_14_Na_5_13C_9	673.075	2924.27	3261.64	2197.56	24854	19201.1	19783.4	7.61481	0.000531881	1
charge_14_Na_5_13C_10	673.146	-41.4238	-355.969	-865.084	10260.8	9092.59	9805.84	-23.0969	1.68264e-05	0
charge_14_Na_5_13C_11	673.218	2617.89	845.422	165.271	5608.47	9185.29	4651.81	5.35901	0.0278686	0
charge_14_Na_5_13C_12	673.29	3509.2	3716.81	990.626	5003.11	3156.99	7547.52	1.91169	0.181404	0
charge_14_Na_5_13C_13	673.361	2118.5	2056.2	3137.98	4349.75	8558.64	5638.34	2.53624	0.0443406	0
charge_14_Na_6_13C_0	674	6726.42	5699.84	10643.4	8120.66	8801.17	6794.39	1.02803	0.90042	0
charge_14_Na_6_13C_1	674.072	0	0	0	0	0	0			0
charge_14_Na_6_13C_2	674.143	-594.978	-969.385	-1728	8479.72	11320.6	14300.8	-10.3576	0.00189657	0
charge_14_Na_6_13C_3	674.215	528.324	-261	-413.65	14312.5	24179.1	15835.6	-371.274	0.00414338	0
charge_14_Na_6_13C_4	674.287	1643.63	2138.38	1122.7	28114	22240.9	20046.3	14.3538	0.000844177	1
charge_14_Na_6_13C_5	674.358	1984.93	5333.82	3023.05	21253.8	27532.5	15799.2	6.24509	0.00688577	1
charge_14_Na_6_13C_6	674.43	242.228	1838.15	890.394	29109.2	25568.2	23390.7	26.2787	0.0001325	1
charge_14_Na_6_13C_7	674.502	6875.47	7676.54	3245.74	20717.1	24092.8	20958.5	3.69533	0.000785079	0
charge_14_Na_6_13C_8	674.573	0	0	0	0	0	0			0
charge_14_Na_6_13C_9	674.645	8785.13	9328.3	5568.43	27588.4	28799.4	22438.2	3.32854	0.0012768	0
charge_14_Na_6_13C_10	674.717	0	0	0	0	0	0			0
charge_14_Na_6_13C_11	674.788	13604.7	13758.1	15841	26156.5	25356.8	19728.7	1.64897	0.0121333	0
charge_14_Na_6_13C_12	674.86	0	0	0	0	0	0			0
charge_14_Na_6_13C_13	674.932	0	0	0	0	0	0			0
charge_14_Na_7_13C_0	675.57	0	0	0	0	0	0			0
charge_14_Na_7_13C_1	675.642	0	0	0	0	0	0			0
charge_14_Na_7_13C_2	675.713	3256.73	5450.15	1891.74	20235.6	11152.8	7755.59	3.69331	0.0696322	0
charge_14_Na_7_13C_3	675.785	5287.02	4472.53	4120.08	18799.3	21117.5	25865.1	4.73946	0.00120119	1
charge_14_Na_7_13C_4	675.857	9936.35	7894.9	8122.34	18266	24143	13822.1	2.1666	0.0299221	0
charge_14_Na_7_13C_5	675.928	1314.6	2310.28	1084.76	17551.5	15721.8	14700.8	10.1864	9.4581e-05	1
charge_14_Na_7_13C_6	676	1466.89	376.651	5613.19	10677.2	13077.5	11643.5	4.74715	0.00588561	1
charge_14_Na_7_13C_7	676.072	1002.18	301.025	2926.43	15062.7	10306.2	12779.2	9.01924	0.00202732	1
charge_14_Na_7_13C_8	676.143	1602.47	77.3984	-1345.23	9353.47	9200.86	6350.02	74.4221	0.00320338	1
charge_14_Na_7_13C_9	676.215	698.755	49.7713	2273.11	8216.8	6199.53	7406.75	7.22228	0.00207887	1
charge_14_Na_7_13C_10	676.287	0	0	0	0	0	0			0
charge_14_Na_7_13C_11	676.358	1103.33	1800.52	744.778	6692.23	7435.87	6198.01	5.5709	0.00030445	1
charge_14_Na_7_13C_12	676.43	0	0	0	0	0	0			0
charge_14_Na_7_13C_13	676.502	10997.9	12541.3	15458.4	9716.33	7751.2	7772.69	0.647225	0.0348973	0
charge_15_Na_0_13C_0	620.341	3980.54	1495.55	2186.06	9938.67	8615.92	10415.4	3.78092	0.0014877	0
charge_15_Na_0_13C_1	620.408	964.38	4595.42	2122.91	14883.1	19641.3	11827	6.03321	0.00684364	1
charge_15_Na_0_13C_2	620.475	4178.22	841.296	1240.76	40100.4	44883.8	28091.5	18.0624	0.00222134	1
charge_15_Na_0_13C_3	620.542	8602.97	10222.1	3969.6	72053.8	89408.2	65056.9	9.93737	0.000814832	1
charge_15_Na_0_13C_4	620.609	13972.8	5720.04	12073.3	89736.2	106766	62360.5	8.149	0.004545	1
charge_15_Na_0_13C_5	620.675	7735.71	9331.89	5619.28	95455.7	101059	89967.9	12.6277	1.29335e-05	1
charge_15_Na_0_13C_6	620.742	8308.55	9908.76	8866.13	105051	84685.7	85797.4	10.1735	0.000235927	1
charge_15_Na_0_13C_7	620.809	25584.4	31245.7	18496.1	112813	122679	102787	4.49085	0.00021191	1
charge_15_Na_0_13C_8	620.876	13423.2	13769.5	7697.82	72876	62977.7	55694.5	5.48997	0.000619058	1
charge_15_Na_0_13C_9	620.943	2786.05	2477.36	2201.66	35067.5	35358	30428.9	13.5102	4.17303e-05	1
charge_15_Na_0_13C_10	621.01	852.871	410.217	2474.49	25129.9	17903.6	19196.4	16.6498	0.00108207	1
charge_15_Na_0_13C_11	621.077	-697.297	292.083	-856.668	17441.2	13759.1	14323.8	-36.0764	0.000202259	0
charge_15_Na_0_13C_12	621.144	-834.465	-759.052	-385.826	5706.72	5769.51	8796.35	-10.2421	0.00196339	0
charge_15_Na_0_13C_13	621.211	0	0	0	0	0	0			0
charge_15_Na_1_13C_0	621.806	5137.91	6661.66	4623.65	12947	12188.1	14670.4	2.42374	0.0012314	0
charge_15_Na_1_13C_1	621.873	4624.74	9072.52	5097.49	16610.4	12801.6	12658.8	2.23843	0.0154325	0
charge_15_Na_1_13C_2	621.94	9842.53	8192.46	5886.32	30845.7	17958.1	21213.2	2.92697	0.0189835	0
charge_15_Na_1_13C_3	622.007	650.372	-140.779	1473.15	38333.1	40709.4	31671.8	55.8391	0.000190021	1
charge_15_Na_1_13C_4	622.074	345.195	1140.08	2356.98	62175.6	45525	50070.2	41.062	0.000509748	1
charge_15_Na_1_13C_5	622.141	-1288.98	-349.063	556.814	50849	48565.4	45335.7	-133.875	8.60904e-06	0
charge_15_Na_1_13C_6	622.208	164.842	-292.207	-680.353	55014.3	53571.8	49183.2	-195.327	7.49375e-06	0
charge_15_Na_1_13C_7	622.275	431.664	1299.65	452.48	34824.8	38729.3	38112.6	51.1343	8.06805e-06	1
charge_15_Na_1_13C_8	622.342	3991.47	1141.49	5612.38	28036.2	37642.6	27950.1	8.71344	0.00135097	1
charge_15_Na_1_13C_9	622.408	3602.29	1692.35	2412.13	28873.6	19415.2	19938.7	8.85293	0.00294479	1
charge_15_Na_1_13C_10	622.475	2819.11	3621.2	2639.96	15378.9	14204.6	14960.2	4.90554	1.32985e-05	1
charge_15_Na_1_13C_11	622.542	11785.8	12115.1	2814.79	20028.4	20933.1	24475.6	2.44939	0.0179945	0
charge_15_Na_1_13C_12	622.609	0	0	0	0	0	0			0
charge_15_Na_1_13C_13	622.676	0	0	0	0	0	0			0
charge_15_Na_2_13C_0	623.272	2583.99	2055.49	819.965	5394.84	8675.97	4819.89	3.46019	0.0268297	0
charge_15_Na_2_13C_1	623.339	3186.8	2573.33	377.789	12616.2	9212.38	9544.26	5.11131	0.0036525	1
charge_15_Na_2_13C_2	623.406	1725.61	4645.18	1879.61	17351.6	12827.9	16282.9	5.63153	0.00155926	1
charge_15_Na_2_13C_3	623.473	2117.42	1635.03	2131.44	36810.9	26957.2	20414.3	14.3073	0.00542093	1
charge_15_Na_2_13C_4	623.539	1266.24	1901.87	1480.26	37723.4	33830.8	29807.6	21.8059	0.000148476	1
charge_15_Na_2_13C_5	623.606	-550.968	1050.7	-719.935	34419.8	31463.2	40438.1	-482.842	0.000193021	0
charge_15_Na_2_13C_6	623.673	263.842	-826.451	-173.113	33472	40177.5	34373.6	-146.826	6.92147e-05	0
charge_15_Na_2_13C_7	623.74	4256.65	3835.39	3190.71	39172.4	32172	29704	8.95601	0.000467013	1
charge_15_Na_2_13C_8	623.807	5057.46	7129.24	3152.53	30324.9	27774.5	28393.4	5.63867	6.75284e-05	1
charge_15_Na_2_13C_9	623.874	3803.27	5558.08	5125.35	29550.2	18764.9	16907	4.50221	0.0131283	0
charge_15_Na_2_13C_10	623.941	0	0	0	0	0	0			0
charge_15_Na_2_13C_11	624.008	0	0	0	0	0	0			0
charge_15_Na_2_13C_12	624.075	894.676	86.5929	1467.79	6699.28	6757.08	1882.37	6.26311	0.0612237	0
charge_15_Na_2_13C_13	624.141	0	0	0	0	0	0			0
charge_15_Na_3_13C_0	624.737	0	0	0	0	0	0			0
charge_15_Na_3_13C_1	624.804	0	0	0	0	0	0			0
charge_15_Na_3_13C_2	624.871	7714.39	6121.72	4666.64	22673.1	21976.2	21732.9	3.5877	6.59587e-05	0
charge_15_Na_3_13C_3	624.938	0	0	0	0	0	0			0
charge_15_Na_3_13C_4	625.005	25525	21279.4	23811.3	36124.7	27920	30963.7	1.34543	0.0392125	0
charge_15_Na_3_13C_5	625.072	507.783	1046.23	602.068	31801.1	24541.5	21913.2	36.2955	0.00102029	1
charge_15_Na_3_13C_6	625.139	80.5811	683.058	-1003.12	32894.4	19797.9	18577.6	-297.598	0.00664359	0
charge_15_Na_3_13C_7	625.206	0	0	0	0	0	0			0
charge_15_Na_3_13C_8	625.272	2209.16	1731.71	1331.48	16511.1	14845.6	11988.5	8.22122	0.000702879	1
charge_15_Na_3_13C_9	625.339	4515.96	4285.54	3474.29	20234.5	19839.1	16373.9	4.59828	0.000312686	1
charge_15_Na_3_13C_10	625.406	0	0	0	0	0	0			0
charge_15_Na_3_13C_11	625.473	2118.55	1287.2	5599	7833.18	2958.93	6254.81	1.8931	0.241381	0
charge_15_Na_3_13C_12	625.54	0	0	0	0	0	0			0
charge_15_Na_3_13C_13	625.607	0	0	0	0	0	0			0
charge_15_Na_4_13C_0	626.203	0	0	0	0	0	0			0
charge_15_Na_4_13C_1	626.27	-814.886	-37.8031	829.613	5398.65	6323.74	1847.09	-588.024	0.0349781	0
charge_15_Na_4_13C_2	626.337	1484.9	1778.02	1788.41	7421.86	11146.2	13006.4	6.25072	0.00578725	1
charge_15_Na_4_13C_3	626.403	2354.69	1963.84	2367.21	11387.4	11726.7	11971.9	5.24788	1.59311e-06	1
charge_15_Na_4_13C_4	626.47	3023.47	2788.67	860.01	17634.7	16153	11476.4	6.78403	0.00288586	1
charge_15_Na_4_13C_5	626.537	6440.29	7359.52	3369.79	25509.1	26367.3	22811.8	4.35002	0.000287048	1
charge_15_Na_4_13C_6	626.604	1387.03	1248.29	621.591	17419.4	17505.8	15699.2	15.5436	1.54027e-05	1
charge_15_Na_4_13C_7	626.671	0	0	0	0	0	0			0
charge_15_Na_4_13C_8	626.738	21803.5	18889.9	16069.2	31934	34951.5	33088	1.76126	0.00154229	0
charge_15_Na_4_13C_9	626.805	7578.38	11646.8	5715.98	15582.4	21131	16325.5	2.12656	0.0191834	0
charge_15_Na_4_13C_10	626.872	0	0	0	0	0	0			0
charge_15_Na_4_13C_11	626.939	0	0	0	0	0	0			0
charge_15_Na_4_13C_12	627.005	34293.7	37961.3	48140.3	21647.4	21615.1	28734.8	0.598008	0.0277488	0
charge_15_Na_4_13C_13	627.072	0	0	0	0	0	0			0
charge_15_Na_5_13C_0	627.668	0	0	0	0	0	0			0
charge_15_Na_5_13C_1	627.735	4758.37	7805.26	5928.14	8448.24	11543.3	5968.37	1.40386	0.247636	0
charge_15_Na_5_13C_2	627.802	3898.14	4126.06	4925.93	10769.6	11888.8	8571.78	2.41157	0.00398624	0
charge_15_Na_5_13C_3	627.869	4449.9	4813.86	4274.7	13174.8	16546.1	9217.17	2.8761	0.0163143	0
charge_15_Na_5_13C_4	627.936	2529.68	4712.67	2832.49	12155.1	12294.5	14773.6	3.89319	0.00087781	0
charge_15_Na_5_13C_5	628.003	11843.5	10396.5	16316.3	14203.5	13305	15244.9	1.10886	0.495491	0
charge_15_Na_5_13C_6	628.07	64.2227	-433.711	-125.941	10491.9	10955.2	9113.33	-61.6848	5.47569e-05	0
charge_15_Na_5_13C_7	628.136	402.995	956.098	-1413.16	10065.2	10231.6	5454.71	-476.329	0.00750189	0
charge_15_Na_5_13C_8	628.203	0	0	0	0	0	0			0
charge_15_Na_5_13C_9	628.27	2432.52	1938.7	1294.4	6793.68	3796.37	3764.58	2.53364	0.0519126	0
charge_15_Na_5_13C_10	628.337	0	0	0	0	0	0			0
charge_15_Na_5_13C_11	628.404	0	0	0	0	0	0			0
charge_15_Na_5_13C_12	628.471	0	0	0	0	0	0			0
charge_15_Na_5_13C_13	628.538	0	0	0	0	0	0			0
charge_15_Na_6_13C_0	629.134	0	0	0	0	0	0			0
charge_15_Na_6_13C_1	629.201	12741.4	10317	11517.4	19598.5	14106.6	7306.24	1.18613	0.585674	0
charge_15_Na_6_13C_2	629.268	0	0	0	0	0	0			0
charge_15_Na_6_13C_3	629.334	2773.86	3243.63	3678.95	5955.01	10609.3	6526.1	2.38133	0.0399771	0
charge_15_Na_6_13C_4	629.401	8108.62	5592.43	6657.72	10188.3	9694.65	8582.39	1.39819	0.0360391	0
charge_15_Na_6_13C_5	629.468	1724.38	2480.23	2027.5	17040.5	7693	9505.84	5.49402	0.0313026	0
charge_15_Na_6_13C_6	629.535	1067.13	-374.985	1078.26	8842.84	9176.26	4439.17	12.6854	0.0125719	0
charge_15_Na_6_13C_7	629.602	-419.112	-256.188	127.029	3631.23	7310.57	2887.55	-25.2236	0.0253364	0
charge_15_Na_6_13C_8	629.669	1395.65	3357.61	6173.91	8435.41	4476.04	5007.94	1.63989	0.27858	0
charge_15_Na_6_13C_9	629.736	0	0	0	0	0	0			0
charge_15_Na_6_13C_10	629.803	0	0	0	0	0	0			0
charge_15_Na_6_13C_11	629.87	8648.85	5806.98	4536.1	6793.43	7153.08	9110.03	1.21402	0.391889	0
charge_15_Na_6_13C_12	629.936	0	0	0	0	0	0			0
charge_15_Na_6_13C_13	630.003	3543.42	5028.57	5718.64	3957.04	6848.9	4112.84	1.04395	0.862903	0
charge_15_Na_7_13C_0	630.599	11590.4	14511.8	4139.64	32353	43565.1	42646.5	3.92055	0.00341475	0
charge_15_Na_7_13C_1	630.666	0	0	0	0	0	0			0
charge_15_Na_7_13C_2	630.733	0	0	0	0	0	0			0
charge_15_Na_7_13C_3	630.8	0	0	0	0	0	0			0
charge_15_Na_7_13C_4	630.867	5221.28	6055.93	6750.69	9674	16317.5	8221.83	1.8978	0.10002	0
charge_15_Na_7_13C_5	630.934	0	0	0	0	0	0			0
charge_15_Na_7_13C_6	631.001	23380.7	22086.4	24310.2	10166.6	10852	4671.57	0.368173	0.00203982	0
charge_15_Na_7_13C_7	631.067	10365.5	9728.2	11507	6141.87	6739.35	10738.9	0.747455	0.157921	0
charge_15_Na_7_13C_8	631.134	0	0	0	0	0	0			0
charge_15_Na_7_13C_9	631.201	4593	4487.85	4763.48	8846.38	5860	6777.62	1.55183	0.0453988	0
charge_15_Na_7_13C_10	631.268	0	0	0	0	0	0			0
charge_15_Na_7_13C_11	631.335	4055.5	6355.38	2590	4457	2667.66	3736.39	0.835409	0.588068	0
charge_15_Na_7_13C_12	631.402	0	0	0	0	0	0			0
charge_15_Na_7_13C_13	631.469	0	0	0	0	0	0			0
