# Supplementary material for: Intact protein barcoding enables one-shot identification of CRISPRi strains and their metabolic state
Source: Cell Rep Methods. 2024 Nov 26;4(12):100908. doi: 10.1016/j.crmeth.2024.100908 (PMC11704613; doi:10.1016/j.crmeth.2024.100908)
Supplement: Table S2. Monoisotopic masses of barcodes in six CRISPRi strains after deconvolution, related to Figure 3 [file mmc3.xlsx]

## Sheet: TableS2
		Monoisotopic mass after deconvolution
Barcode (replicate)	Theoretical Mass	Mass1	Mass2	Mass3	Mass4	Mass5
dapE1	9018.79	8909.75	8887.77	8931.74	8953.71	8997.67
dapE2	9018.79	8887.78	8909.76	8931.73	8886.77	8953.71
dapE3	9018.79	8887.78	8931.73	8909.75	8910.75	8888.77
dxr1	9442.98	9486.97	9443	9508.95	9464.98	9485.97
dxr2	9442.98	9443.01	9486.97	9464.98	9508.95	9530.93
dxr3	9442.98	9443.01	9464.99	9486.97	9508.95	9485.98
H21	9290	9290.03	9312.01	9333.99	9355.97	9376.94
H22	9290	9290.03	9333.99	9312	9332.99	9355.96
H23	9290	9290.03	9333.98	9312	9377.94	9355.96
HisD1	9372	9395.01	9373.03	9416.99	9438.97	9460.95
HisD2	9372	9372.03	9394.01	9415.99	9437.97	9458.95
HisD3	9372	9372.03	9394.01	9415.99	9437.96	9459.95
icd1	9264.95	9308.93	9264.97	9286.95	9330.92	9329.91
icd2	9264.95	9264.98	9308.94	9286.96	9330.91	9351.9
icd3	9264.95	9264.98	9308.94	9286.95	9307.93	9329.92
leuB1	9297.98	9406.06	9166.96	9188.94	9165.95	9187.93
leuB2	9297.98	9166.96	9188.94	9210.92	9209.92	9231.9
leuB3	9297.98	9166.96	9188.94	9210.92	9231.9	9232.9
ThrC1	9429.93	9429.97	9451.95	9473.93	9495.9	9517.88
ThrC2	9429.93	9429.97	9451.95	9473.92	9495.9	9517.88
ThrC3	9429.93	9429.97	9451.94	9473.93	9452.95	9474.93
