# Supplementary material for: Intact protein barcoding enables one-shot identification of CRISPRi strains and their metabolic state
Source: Cell Rep Methods. 2024 Nov 26;4(12):100908. doi: 10.1016/j.crmeth.2024.100908 (PMC11704613; doi:10.1016/j.crmeth.2024.100908)
Supplement: Table S3. Relative intensities of m/z features that are annotated to metabolites in six CRISPRi strains, related to Figure 3 [file mmc4.xlsx]

## Sheet: TableS3
Short Name	Metabolite Name [ionization mode]	Mass	dapE1	dapE2	dapE3	dxr1	dxr2	dxr3	Control1	Control2	Control3	HisD1	HisD2	HisD3	icd1	icd2	icd3	leuB1	leuB2	leuB3	ThrC1	ThrC2	ThrC3
ppal_p/	Propanal[M-H]-/	57.0346	1.25996	1.12479	1.27868	1.35832	1.3048	1.34205	-0.0429637	0.149259	-0.119759	0.00733381	0.0178993	-0.0330519	1.42212	1.28094	1.5036	1.40882	1.32821	1.33819	-0.0169994	-0.224418	-0.180469
ac_c/ gcald_c/	Acetate[M-H]-/ Glycolaldehyde[M-H]-/	59.0139	1.14332	2.28296	1.92419	1.36766	1.50858	1.65318	0.183298	-0.112257	-0.090213	-0.258359	-0.26539	-0.400592	1.14992	0.79334	1.52623	0.699795	0.298835	0.223175	0.418009	0.056662	0.0451659
cbm_c/	Carbamate[M-H]-/	60.0091	1.41779	1.4993	1.45337	1.33824	1.31271	1.39779	0.0162352	-0.142688	0.114837	0.0140969	-0.0358963	0.0527765	1.13418	1.35708	0.866521	0.669564	0.831821	0.762124	-0.336182	0.298826	0.0106558
aacald_c/	Aminoacetaldehyde[M+H]+/	60.0444	-0.981361	-0.720335	-0.557254	-0.72347	-0.980969	-0.83447	0.0417131	0.20392	-0.288345	0.121125	-0.0565062	0.0605756	-0.810217	-0.703956	-0.618361	0.213114	-0.215695	0.00741377	-0.033205	-0.212017	-0.279446
hco3_c/	Bicarbonate[M-H]-/	60.9931	0.57337	0.630075	0.829801	0.81629	0.563837	0.643754	-0.10076	0.25468	-0.193656	-0.0929526	0.0116845	-0.0611302	1.22601	0.92812	1.70084	2.4889	1.61828	1.6401	-0.161528	-0.54508	-0.821878
dms_e/	Dimethyl sulfide[M-H]-/	61.0117	0.583557	0.798736	0.832439	0.777502	0.489915	0.729325	-0.118068	0.154387	-0.0504564	-0.116168	-0.213597	-0.280048	0.988292	0.81033	1.47939	2.19852	1.32776	1.41075	-0.299118	-0.532844	-0.99856
no3_e/	Nitrate[M-H]-/	61.9884	1.21967	1.36214	1.51423	1.29021	1.26377	1.30229	-0.117071	0.284529	-0.217709	-0.24457	-0.579105	-0.969969	1.55244	1.53975	1.74575	0.228158	0.0725301	0.0773776	-0.655705	-0.929974	-1.09743
mthgxl_c/	Methylglyoxal[M-H]-/	71.0139	1.1095	1.99969	1.57912	0.806475	0.890577	1.02237	-0.0674623	0.208429	-0.167709	-0.00678467	0.111494	0.138502	1.21916	0.904962	1.70961	1.84482	1.17893	1.40934	0.651325	0.375619	-0.113611
btal_c/	Butanal C4H8O[M-H]-/	71.0502	0.396064	-1.03917	1.51454	0.835885	0.105445	-0.045566	0.333108	0.450457	-1.41965	-0.198376	0.207706	0.627397	-0.843604	-0.966348	1.40794	2.98279	1.90996	2.25082	0.805284	-1.28173	-1.43071
dhgly_c/	Dehydroglycine[M-H]-/	72.0091	-0.995212	-3.01585	-2.35495	0.179347	-1.02212	-1.24024	-0.268079	-0.460084	0.528703	-0.366969	-0.0457398	0.104424	-0.0511275	-0.934787	-0.208838	-0.674086	-1.21666	-0.768069	1.36079	0.868945	0.314186
glx_c/	Glyoxylate[M-H]-/	72.9931	0.399549	-0.347023	0.333864	-0.0798811	-0.0297822	-0.23901	-0.0139627	0.494028	-0.733939	0.165569	-0.0498099	0.353658	0.341682	0.0075739	0.623576	0.67929	-0.162276	0.268224	0.197705	-0.0776053	-0.592781
ppa_p/	Propionate (n-C3:0)[M-H]-/	73.0295	0.789012	0.258634	0.759996	0.0939905	0.0453389	0.145379	0.245231	-0.13131	-0.149257	0.152032	0.0170245	-0.042609	0.343779	0.188902	0.918174	0.46516	0.00918453	0.0934515	-0.270761	-0.401716	-0.51508
3hppnl_c/ acetol_c/ lald__D_c/ lald__L_c/	3-Hydroxypropanal[M-H]-/ Acetol cytosol[M-H]-/ D-Lactaldehyde[M-H]-/ L-Lactaldehyde[M-H]-/	73.0295	0.789012	0.258634	0.759996	0.0939905	0.0453389	0.145379	0.245231	-0.13131	-0.149257	0.152032	0.0170245	-0.042609	0.343779	0.188902	0.918174	0.46516	0.00918453	0.0934515	-0.270761	-0.401716	-0.51508
gly_e/	Glycine[M-H]-/	74.0248	-0.589807	-1.14917	-0.535239	-0.331869	-0.462576	-0.800816	0.137384	-0.071849	-0.0760172	-0.559848	0.0350094	-0.597301	-0.518565	-0.74155	-0.372521	0.815228	0.357904	0.238998	0.444728	0.35028	0.305744
aact_c/	Aminoacetone[M+H]+/	74.06	-1.01842	-1.27892	-0.906527	-1.03871	-0.701757	-0.928332	-0.0900069	0.0905905	-0.00625191	-0.0112205	-0.133219	0.197023	-0.285459	-0.581705	-0.116973	0.0707794	-0.274763	-0.487985	2.33129	1.82233	1.67331
glyclt_c/	Glycolate C2H3O3[M-H]-/	75.0088	0.352674	0.484404	0.510055	0.486811	0.404004	0.442406	0.122962	-0.153223	0.0169127	0.0796558	-0.0630167	-0.19689	0.982424	0.983251	1.51299	0.0427092	-0.0668898	-0.0612505	-0.0542935	-0.0594067	-0.0327038
12ppd__R_c/ 12ppd__S_e/ 13ppd_c/	(R)-Propane-1,2-diol[M-H]-/ (S)-Propane-1,2-diol[M-H]-/ 1,3-Propanediol[M-H]-/	75.0452	1.61495	1.04937	1.44111	1.69887	1.36459	1.5377	0.0731192	-0.434158	0.272484	-0.0995056	0.193518	0.298497	1.36019	1.25676	1.45241	0.943337	0.845249	1.23615	0.0918899	0.278751	0.218708
appl_c/ tmao_p/	1-Aminopropan-2-ol[M+H]+/ Trimethylamine N-oxide[M+H]+/	76.0757	-0.649051	-0.853046	-0.689759	-0.332317	-0.330645	-0.850058	-0.108219	-0.101127	0.188986	-0.655056	-0.0324754	0.0608569	-0.557724	-0.137155	-0.49361	-0.464602	-0.0759466	-0.473794	0.24996	0.215896	-0.283885
dmso_e/ mercpeth_c/	Dimethyl sulfoxide[M-H]-/ Mercaptoethanol[M-H]-/	77.0067	0.460866	0.312593	0.377573	0.143267	0.223373	0.121591	0.20554	-0.468348	0.168758	-0.0015319	-0.549183	-0.0756446	0.0372563	0.0534903	-0.542751	-1.06079	-0.32335	-0.645277	-0.355283	0.46185	0.0985107
so3_c/	Sulfite[M-H]-/	80.9652	0.567133	0.802308	0.773829	0.57501	0.378796	0.493278	0.196571	-0.223739	-0.00334233	-0.233509	0.210862	0.0872244	0.62596	0.532963	0.683322	0.222808	0.286351	0.185622	-0.1247	-0.176663	-0.21662
ppt_p/	Phosphonate[M-H]-/	80.9747	-0.16313	-0.0140285	-0.15767	-0.0559985	0.0629585	-0.15364	0.171038	-0.222707	0.024569	-0.238599	-0.588357	-0.255109	-0.555661	-0.136577	-1.05607	-1.99621	-0.234237	-0.633569	-0.0912478	0.342585	0.025875
3amac_c/	3-Aminoacrylate[M-H]-/	86.0248	0.308041	-0.260816	-0.0565072	0.4686	0.0178954	0.488916	0.113199	-0.213869	0.0788202	-0.0225112	-0.247583	0.233485	-0.00762817	-0.252948	0.364983	0.519549	0.0393868	0.398795	-0.430004	-0.26298	-0.109006
msa_c/ pyr_p/	Malonate semialdehyde[M-H]-/ Pyruvate[M-H]-/	87.0088	0.145237	0.0815334	0.446913	0.346729	0.451054	0.121903	0.278305	-0.290089	-0.0448663	-0.635294	-0.352541	-0.312473	0.818109	0.664485	1.06589	1.68276	0.926536	0.836902	0.845481	0.718261	0.316034
but_e/	Butyrate (n-C4:0)[M-H]-/	87.0452	0.801885	0.550822	0.939792	0.778032	0.864496	0.994461	0.278914	-0.28645	-0.0487081	-0.155031	-0.602648	-1.06009	1.21623	0.86287	1.16583	1.88907	1.40884	1.49682	0.206957	0.1836	0.0714066
oxam_c/	Oxamate[M-H]-/	88.004	0.761942	0.221245	-0.395323	0.985537	0.5311	0.436622	-0.13914	-0.252696	0.324941	0.515233	0.592642	-0.704403	0.448628	0.305923	0.538542	0.174811	0.680534	0.270326	-0.155314	0.402136	0.74554
ala_B_c/ ala__D_e/ ala__L_e/ sarcs_c/	Beta-Alanine[M-H]-/ D-Alanine[M-H]-/ L-Alanine[M-H]-/ Sarcosine C3H7NO2[M-H]-/	88.0404	-1.11744	-1.32375	-0.591259	-1.40851	-1.76816	-1.35776	0.176718	-0.0171647	-0.181938	-0.79735	-0.417161	-0.513293	-0.265985	-0.480915	0.11423	1.09756	0.511473	0.517613	-1.03968	-1.32815	-1.74604
4abutn_c/	4-Aminobutanal[M+H]+/	88.0757	-0.620187	-0.62298	-0.394614	-0.399107	-0.229235	-0.707816	-0.028167	-0.116151	0.133154	-0.482949	0.328585	0.368609	-0.31413	-0.365197	-0.196646	-0.488074	-0.493393	-0.344287	0.401828	0.327245	-0.00787937
oxa_c/	Oxalate[M-H]-/	88.988	0.0860144	0.841132	1.36766	0.730294	0.620057	0.26441	-0.165988	0.196069	-0.054228	-0.330166	-1.00443	-0.0911891	1.87212	1.1728	2.16918	1.01705	0.0813125	0.521615	-0.207294	-0.110832	0.125552
3hpp_p/ lac__D_e/ lac__L_e/	3-Hydroxypropanoate[M-H]-/ D-Lactate[M-H]-/ L-Lactate[M-H]-/	89.0244	0.501236	1.69911	1.52164	1.18949	1.80476	0.874829	0.524009	-0.313166	-0.40129	-0.36782	-0.45245	-0.773216	0.943404	0.445426	0.851939	0.751677	0.758006	-0.0620122	0.203078	-0.652563	-0.415522
glyald_c/ dha_e/	D-Glyceraldehyde[M-H]-/ Dihydroxyacetone[M-H]-/	89.0244	0.501236	1.69911	1.52164	1.18949	1.80476	0.874829	0.524009	-0.313166	-0.40129	-0.36782	-0.45245	-0.773216	0.943404	0.445426	0.851939	0.751677	0.758006	-0.0620122	0.203078	-0.652563	-0.415522
ptrc_p/	Putrescine[M+H]+/	89.1073	-1.07993	-1.21479	-0.916848	-0.897163	-1.04712	-1.29751	-0.0144358	-0.00560914	0.0198252	-0.18103	-0.245412	-0.440454	-0.126826	-0.247995	0.441807	-0.0518882	-0.429954	-0.408138	-0.131281	-0.31269	-0.172165
glyc_p/	Glycerol[M-H]-/	91.0401	0.306346	-0.0660042	-0.00957019	1.04512	1.28237	0.504947	0.474501	-0.37486	-0.252599	-0.412793	-0.545631	-0.833835	0.417128	-0.162945	0.289224	-0.193322	-0.503483	-1.03921	-1.17645	-0.672373	-0.830323
mso3_e/	Methanesulfonate[M-H]-/	94.9808	-0.0486372	-0.294328	-0.246835	-0.251875	-0.151971	-0.0986807	0.497552	-0.328306	-0.336951	-0.516245	-0.578908	-0.698349	-0.0803754	-0.279266	-0.0341687	0.159574	0.0841177	0.325305	-0.575728	-0.523606	-0.972541
mepn_c/	Methylphosphonic acid[M-H]-/	94.9904	-0.108923	-0.204727	-0.505497	-0.430456	-0.170166	-0.321403	0.34516	-0.123964	-0.300368	-0.806561	-1.01524	-0.941794	0.0657597	-0.438347	-1.47433	-0.393403	-0.987041	-1.03938	-0.95527	-0.150836	-0.405103
so4_e/	Sulfate[M-H]-/	96.9601	0.820306	2.47041	1.76838	1.05557	1.62853	1.84134	0.394773	-0.00274562	-0.541271	-0.393238	-1.09171	-0.869183	0.107405	-0.451215	-0.425588	-0.153838	-0.597297	-0.592432	0.209702	-0.43753	-0.456066
pi_c/	Phosphate[M-H]-/	96.9696	0.351931	0.399347	0.286668	0.188501	0.307553	0.310841	0.100073	-0.274328	0.139256	-0.081072	-0.143683	-0.053833	0.0905296	0.28068	-0.138468	-0.618173	-0.172083	-0.222973	-0.102378	0.138918	0.0527403
betald_c/	Betaine aldehyde[M-H]-/	100.077	1.47865	0.658248	0.839597	1.43756	1.4902	1.4955	0.061998	-0.0820382	0.0163074	-0.148721	0.275963	-0.0889266	0.915739	1.07536	1.19379	1.26755	1.23185	1.1835	-0.00936311	-0.411172	-0.272409
2obut_c/ acac_c/ sucsal_c/	2-Oxobutanoate[M-H]-/ Acetoacetate[M-H]-/ Succinic semialdehyde[M-H]-/	101.024	-0.24785	0.053181	0.194126	-0.0203044	-0.34204	0.0286466	0.0747221	-0.00941482	-0.0689275	-0.410868	-0.454587	-0.337848	0.340453	0.0605352	0.991226	1.87512	1.29846	1.21363	-0.0229996	-0.218189	-0.315252
4abut_p/	4-Aminobutanoate[M-H]-/	102.056	-1.83212	-1.83845	-1.17479	-1.60581	-1.98066	-1.90558	-0.0597017	0.283635	-0.280546	0.189865	0.349363	0.142146	-0.947414	-1.48084	-0.447401	1.34238	0.64125	0.582035	-0.910322	-1.48737	-1.69818
2h3oppan_c/ hpyr_c/	2-Hydroxy-3-oxopropanoate[M-H]-/ Hydroxypyruvate[M-H]-/	103.004	-0.316212	-0.129436	0.1629	-0.0965271	-0.055858	0.226449	0.142832	0.160395	-0.361533	-0.189311	-0.0561002	-0.351444	0.222035	0.067819	0.500586	0.292426	-0.00127798	-0.0564531	-0.320405	-0.288778	-0.586759
ghb_c/	Gamma-hydroxybutyrate[M-H]-/	103.04	0.387915	0.256019	0.397547	0.512319	0.4315	0.443267	-0.0667472	0.161504	-0.109733	0.0190563	0.0414684	-0.0337891	0.528447	0.401282	0.641878	0.646233	0.547522	0.565764	0.0248397	-0.221386	-0.189271
23dappa_e/	2,3-diaminopropionate[M-H]-/	103.051	0.629623	0.492838	0.674858	0.812494	0.704599	0.712882	-0.0853722	0.219946	-0.163642	-0.0175593	0.0504402	-0.0671186	0.867186	0.687055	1.03735	0.782501	0.629242	0.602603	0.0175455	-0.332363	-0.305773
15dap_p/	1,5-Diaminopentane[M+H]+/	103.123	1.99487	0.78046	1.15592	0.568062	0.702701	0.532185	-0.161897	-0.194649	0.30143	1.2571	1.56498	1.29737	1.23749	0.718102	1.03192	0.236299	0.447347	0.203603	0.849288	0.624559	0.0054496
ser__D_e/ ser__L_c/	D-Serine[M-H]-/ L-Serine[M-H]-/	104.035	0.142378	-0.00051883	0.167382	0.84355	0.847568	0.587961	0.0986925	0.0826752	-0.200552	-0.119453	0.0661778	-0.119376	0.619873	0.56623	0.626547	1.24588	0.756277	0.876163	-0.191367	-0.156139	-0.16037
chol_c/	Choline C5H14NO[M+H]+/	104.107	-0.895948	0.207798	-0.282383	-0.0914035	0.234985	-1.12559	0.0942735	0.421925	-0.754484	1.37364	0.702612	-0.221388	-0.557827	-0.759577	-0.971802	-0.0510547	-0.333526	0.70332	0.567003	-0.0103943	0.055674
glyc__R_c/	(R)-Glycerate[M-H]-/	105.019	-0.364418	-0.553223	-0.0861075	-0.332844	-0.751606	-0.99561	0.163192	0.0341733	-0.223866	-0.48133	-0.485852	-0.899916	0.439711	0.214495	1.07667	0.280673	-0.20204	-0.300445	-1.17078	-0.758614	-0.943403
4crsol_c/	P-Cresol[M-H]-/	107.05	0.0325097	0.253093	0.0479055	0.509533	0.332139	0.190966	0.270299	-0.573668	0.166119	-0.887712	-1.69273	-1.19003	0.728282	0.611556	0.657594	0.730726	0.252842	0.380931	-1.00252	-0.914338	-0.506007
hqn_c/	Hydroquinone[M-H]-/	109.03	-0.490847	-0.361475	-0.28892	-0.216171	0.0194855	-0.03769	0.167167	-0.445356	0.192505	-1.10636	-0.715978	-1.0234	1.46304	0.929583	1.61905	0.896724	0.390873	-0.241879	0.362669	0.854994	1.1932
csn_p/	Cytosine[M-H]-/	110.036	1.19045	-0.484943	0.633696	0.747989	0.819525	0.671629	0.0752324	0.167764	-0.280767	-0.175339	-0.573793	-1.00886	1.11845	0.205225	0.956353	-0.597226	-0.35147	-0.9113	-0.618307	-0.69109	-1.62289
ura_e/	Uracil[M-H]-/	111.02	0.461919	-0.873788	0.359753	1.10969	0.709171	0.869316	-0.0155197	0.245253	-0.276837	-0.405207	-0.467054	-0.979135	1.56407	0.835202	2.07813	0.916456	0.396621	0.343385	-0.865071	-0.742343	-1.24942
1pyr5c_c/	1-Pyrroline-5-carboxylate[M-H]-/	112.04	0.0330525	-0.368453	-0.518146	0.664058	0.386603	0.292537	-0.107075	0.256458	-0.189369	-0.497913	-0.0891307	-0.205853	0.209806	0.0785715	0.639898	1.15781	0.271824	0.478083	-1.40595	-1.01847	-1.26911
op4en_c/	2-Oxopent-4-enoate[M-H]-/	113.024	1.38833	2.12973	1.88389	1.42704	1.5409	1.87467	0.0888497	0.177788	-0.312348	0.565285	0.299448	0.345374	1.82004	1.25453	2.20837	1.08455	1.03758	0.855157	0.918569	0.897174	0.653453
56dura_c/	5,6-dihydrouracil[M-H]-/	113.036	1.22295	-0.011212	0.487081	0.792453	0.804522	1.12647	-0.0527759	0.25193	-0.24277	-0.0171498	-0.146622	-0.910881	0.851449	0.482037	0.982384	1.49247	1.00159	0.697356	-0.229708	-0.254968	-0.47169
pro__L_e/	L-Proline[M-H]-/	114.056	-0.844916	-1.301	-1.01279	-0.578239	-0.464612	-0.648197	0.177984	-0.047255	-0.150526	-1.09679	-0.454407	-1.00509	-0.656911	-0.744859	-0.162986	0.542562	0.261558	0.0280053	-1.51014	-1.67252	-1.63562
fum_p/	Fumarate[M-H]-/	115.004	-0.392241	-0.183823	-0.032288	-1.27446	-1.52338	-1.4232	-0.0812162	0.323006	-0.315082	-0.156599	-0.137586	-0.0113995	-0.0604968	-0.582077	0.322579	1.56551	0.752476	0.771514	0.0876688	-0.541552	-0.507375
3mob_c/	3-Methyl-2-oxobutanoate[M-H]-/	115.04	-0.0365387	-0.173723	0.2546	-0.0891309	-0.386472	0.0322966	0.181328	-0.165765	-0.0370927	-0.104094	0.126911	-0.00844098	0.350722	0.105624	1.03526	4.42365	3.91473	3.85322	1.14462	0.841314	0.588863
hxa_c/	Hexanoate (n-C6:0)[M-H]-/	115.076	0.764621	0.901383	0.921727	0.72185	0.541932	0.62352	0.30275	0.0597824	-0.465544	-0.78943	-0.463639	-0.884036	1.09898	0.841509	1.19705	1.4407	1.04792	1.04302	-0.833327	-0.783027	-0.909103
2aobut_c/ aspsa_c/	L-2-Amino-3-oxobutanoate[M-H]-/ L-Aspartate 4-semialdehyde[M-H]-/	116.035	-0.208248	-0.561887	-0.656192	-0.272383	-0.467241	-0.323185	-0.0056146	-0.0276124	0.0325828	-0.348632	-0.0112135	-0.196517	-0.0286322	-0.0836899	0.262484	1.2007	0.832341	1.00276	0.361006	-0.238912	-0.481282
glyb_e/ val__L_p/	Glycine betaine[M-H]-/ L-Valine[M-H]-/	116.072	-0.45535	-0.785666	-0.0905077	0.0654203	-0.292243	0.0606527	0.061773	0.0865742	-0.160997	-1.53356	-0.961316	-1.13735	1.79058	1.35607	2.25923	2.61893	1.98667	2.08222	-0.897752	-1.16173	-1.09807
succ_p/	Succinate[M-H]-/	117.019	0.753223	0.495254	0.931118	-1.41678	-1.26739	-1.12842	0.262127	-0.206195	-0.0986067	0.0292797	-0.116625	-0.254573	-0.0839195	-0.17382	0.724641	0.434091	-0.0695846	0.129896	-0.810545	-0.728211	-0.659133
athr__L_c/ hom__L_e/ thr__L_c/	L-Allo-threonine[M-H]-/ L-Homoserine[M-H]-/ L-Threonine[M-H]-/	118.051	-0.466933	-0.793671	-0.155349	-0.904359	-0.93814	-0.731975	-0.0303195	0.0964109	-0.0714422	-1.16802	-0.699052	-0.770588	0.197829	-0.159885	0.14089	0.508511	-0.0337788	-0.123248	2.66476	2.41973	1.81899
erthrs_c/	D-erythrose[M-H]-/	119.035	0.227462	-0.139324	0.0203208	0.269244	0.239911	0.265547	-0.0505113	0.129269	-0.0882448	-0.0292634	0.0328858	-0.0549568	0.169915	0.0830223	0.3014	0.449116	0.383131	0.402477	0.0219002	-0.179676	-0.0890558
cys__D_e/ cys__L_c/	D-Cysteine[M-H]-/ L-Cysteine[M-H]-/	120.012	-0.214282	0.144329	-0.336266	0.879378	0.987289	0.772891	0.0724445	-0.382301	0.240363	-0.392741	-0.327917	-0.123874	0.0569095	1.73344	0.214485	-1.56359	-0.331596	-0.580659	-0.257946	0.377959	0.264254
ncam_c/	Nicotinamide[M-H]-/	121.041	-0.0195102	-0.486887	-0.445677	0.0444858	-0.188561	-0.204394	0.0587101	-0.0990013	0.0353238	-0.281045	-0.172059	-0.0250872	0.204864	0.128132	0.461197	0.823552	0.58255	0.65251	-0.253085	-0.419883	-0.457504
nac_e/	Nicotinate[M-H]-/	122.025	0.43963	-0.0509481	0.916444	1.55838	1.7366	0.431314	0.584136	-0.0255226	-0.947879	-0.74869	0.0907701	-0.229963	1.98212	1.66638	1.94272	0.788702	0.294947	0.0500017	0.150914	-0.0949876	-0.35333
peamn_p/	Phenethylamine[M+H]+/	122.096	-0.0871777	-0.453666	-0.389848	-0.351316	-0.461893	-0.026925	0.139278	0.13389	-0.319408	-0.143551	0.0112894	0.360031	0.0182659	0.143053	-0.347131	0.193977	-0.137392	-0.150826	0.307333	-0.100473	-0.128813
isetac_p/	Isethionic acid[M-H]-/	124.991	-1.04057	-1.13184	0.235476	2.67173	2.97708	-0.0389525	0.137713	0.535687	-1.15133	-0.75923	-1.37372	-1.64706	1.43678	-0.255314	-1.20172	0.548736	-0.108989	-1.01972	-0.866177	-0.168956	-1.32562
thym_p/	Thymine C5H6N2O2[M-H]-/	125.036	1.45949	-0.0380092	0.997264	1.62297	1.35762	1.32552	0.164651	0.0736155	-0.27447	-0.383993	-0.0925804	-0.547286	2.1715	1.33995	2.99455	0.228302	-0.103436	-0.564954	-0.640026	-0.162885	-0.487708
octapb_c/	Octanoate (protein bound)[M+H]+/	127.112	0.0706176	0.0488412	0.0488938	0.22129	0.108742	-0.386955	0.0484423	0.165067	-0.243601	-0.529182	-0.458143	-0.378141	0.249445	0.0688738	0.15632	-0.0972492	-0.0203853	0.0957215	-0.110596	-0.381592	-0.705324
3mop_c/ 4mop_c/	(S)-3-Methyl-2-oxopentanoate[M-H]-/ 4-Methyl-2-oxopentanoate[M-H]-/	129.056	-0.151746	0.0220349	-0.10549	0.224463	0.123144	0.140824	0.345241	-0.781751	0.199093	-1.31139	-1.00538	-1.02999	0.492398	0.382547	0.834397	2.39677	1.83636	1.82237	-0.653699	-0.347187	-0.417244
agm_p/	Agmatine[M-H]-/	129.115	-0.708575	-0.0654027	-0.604133	-1.45974	-1.26979	-0.919525	0.264884	-0.0458011	-0.269323	-0.424732	-0.052868	-0.0478693	-0.97328	-1.22874	-0.672293	0.531804	1.51031	0.111717	-0.615998	-1.00676	-1.45201
5aop_c/ glu1sa_c/ glu5sa_c/	5-Amino-4-oxopentanoate[M-H]-/ L-Glutamate 1-semialdehyde[M-H]-/ L-Glutamate 5-semialdehyde[M-H]-/	130.051	-2.07857	-2.3026	-1.67179	-0.838216	-1.47169	-0.938672	-0.241826	0.294386	-0.107861	-0.57872	-0.0999154	-0.53999	-1.19948	-2.04841	-0.995324	1.34755	0.579486	0.708453	-2.12929	-2.21483	-3.15665
ile__L_p/ leu__L_e/	L-Isoleucine[M-H]-/ L-Leucine[M-H]-/	130.087	-0.998059	-1.1205	-0.637808	-0.342451	-0.612761	-0.524705	0.0594608	-0.0228893	-0.0385037	-1.03003	-0.737299	-1.06679	-0.0106384	-0.45163	0.243293	2.80244	2.29479	2.20414	-1.03825	-1.19652	-1.51701
oxur_c/	Oxalureate[M-H]-/	131.01	-1.1542	-0.0454308	-1.76162	0.425114	-1.52869	-1.4203	-1.56809	0.427729	0.397947	0.114427	-1.01298	-1.4165	-1.24413	-1.7537	0.993736	0.560393	0.41438	0.601106	-1.31979	-0.00959576	-2.1243
mdhdhf_c/ alac__S_c/ dhptd_c/ 4h2opntn_c/	(2R,4S)-2-methyl-2,4-dihydroxydihydrofuran-3-one[M-H]-/ (S)-2-Acetolactate[M-H]-/ 4,5-dihydroxy-2,3-pentanedione[M-H]-/ 4-Hydroxy-2-oxopentanoate[M-H]-/	131.035	0.492169	0.610328	0.700939	0.536737	0.470917	0.847872	0.230577	-0.364824	0.0705705	-0.231119	-0.457737	-0.992655	0.747002	0.534189	0.967184	0.478299	0.271201	-0.144071	-0.193356	0.0457734	-0.462595
asn__L_e/	L-Asparagine[M-H]-/	131.046	-1.11371	-1.18072	-0.423376	-1.74169	-2.63585	-1.97807	0.0674546	0.126539	-0.216817	-0.281173	-0.0568787	-0.46838	-0.168464	-0.722369	0.130804	1.56908	0.988353	0.906447	-1.14337	-1.45417	-1.9855
orn_e/	Ornithine[M-H]-/	131.083	-0.163405	-0.28842	-0.279082	0.061443	-0.135607	-0.390792	0.345898	-0.524049	0.0477356	-1.34948	-0.897095	-1.08029	0.181879	0.0283302	0.26926	0.334028	0.405317	0.220444	-1.32233	-0.80637	-1.17789
asp__L_c/	L-Aspartate[M-H]-/	132.03	-1.84088	-1.97384	-1.63184	-1.33607	-1.89154	-1.28514	0.0956663	-0.0455038	-0.0551569	-1.0993	-0.800544	-1.09394	-0.287635	-0.818727	0.0469269	2.36662	1.71405	1.69985	-2.12713	-2.27415	-2.88035
urdgci_c/	S-ureidoglycine[M-H]-/	132.041	-2.02357	-1.82495	-2.5281	-1.60393	-2.29901	-1.52383	-0.418872	-0.543411	0.646941	-1.41837	-1.22412	-1.63521	-0.710243	0.0446466	-0.540438	2.83256	0.940872	0.96854	-2.39282	-2.18771	-2.77303
mal__D_p/ mal__L_c/	D-Malate[M-H]-/ L-Malate[M-H]-/	133.014	-0.089386	0.0758608	0.254901	-1.95764	-2.17866	-1.4593	-0.299083	0.534965	-0.437673	-0.0599774	0.0718453	0.126988	0.00274643	-0.435529	0.634998	1.94961	0.85547	0.906793	0.530711	-0.3082	-0.420641
urdglyc_c/	(-)-Ureidoglycolate[M-H]-/	133.025	0.158273	0.282727	0.420045	-2.4651	-2.88571	-1.06825	-1.08038	0.728387	-0.200401	0.176667	0.241231	0.350619	0.271373	-1.21906	0.772359	2.0178	1.02345	1.05278	0.710229	-1.10335	-0.154027
23dhmb_c/ dxyl_c/ 5drib_c/	(R)-2,3-Dihydroxy-3-methylbutanoate[M-H]-/ 1-deoxy-D-xylulose[M-H]-/ 5'-deoxyribose[M-H]-/	133.051	0.672926	1.15506	0.838713	-0.0730363	0.283561	0.811447	0.143949	0.0149828	-0.176846	-0.0304513	0.420134	0.617076	1.35092	1.27643	1.65035	1.42675	0.975546	1.12363	1.13972	1.49219	1.4898
dhptdn_c/	6,7-Dihydropteridine[M-H]-/	133.052	0.672926	1.15506	0.838713	-0.0730363	0.283561	0.811447	0.143949	0.0149828	-0.176846	-0.0304513	0.420134	0.617076	1.35092	1.27643	1.65035	1.42675	0.975546	1.12363	1.13972	1.49219	1.4898
hcys__L_c/	L-Homocysteine[M-H]-/	134.028	-2.15488	-2.25418	-1.83516	-2.11222	-2.12301	-3.12473	-0.0394272	0.246795	-0.250868	-2.37639	-1.08884	-1.00562	-0.444147	-0.972215	0.051204	0.00830555	-0.371879	-0.457194	-1.44168	-1.98334	-2.4915
4hthr_c/	4-Hydroxy-L-threonine[M-H]-/	134.046	-0.500132	-1.02018	-0.1402	-0.264356	-0.518589	-0.279645	0.0291952	0.15403	-0.206089	0.0756017	-0.224595	-0.380433	0.566546	0.0158988	1.37089	0.205574	-0.150705	-0.360489	-0.748575	-1.06423	-1.20419
ade_e/	Adenine[M-H]-/	134.047	-0.500132	-1.02018	-0.1402	-0.264356	-0.518589	-0.279645	0.0291952	0.15403	-0.206089	0.0756017	-0.224595	-0.380433	0.566546	0.0158988	1.37089	0.205574	-0.150705	-0.360489	-0.748575	-1.06423	-1.20419
hxan_p/	Hypoxanthine[M-H]-/	135.031	-0.0022219	-1.26985	0.145322	0.824425	0.63411	0.292528	0.0310618	0.100904	-0.14275	-0.0632534	-0.133162	-0.511082	1.07415	0.397132	1.47517	-0.489967	-0.869373	-1.2784	-0.029361	0.325872	-0.15994
4abz_c/ anth_c/	4-Aminobenzoate[M-H]-/ Anthranilate[M-H]-/	136.04	0.244442	-0.2265	-0.41815	0.237314	0.225738	0.0683983	0.194331	0.0882665	-0.335126	-0.191127	-0.322643	-0.404216	0.301111	0.0592152	1.00445	-0.550758	0.0286215	-0.00833945	-0.281094	-0.680904	-0.853425
4hbz_c/	4-Hydroxybenzoate[M-H]-/	137.024	-0.333223	-0.652748	-0.120286	-0.23956	-0.199166	-0.122652	0.565993	-0.230782	-0.583332	-0.637617	-0.642194	-0.486713	-0.0715261	-0.196617	0.183496	-1.31622	0.123731	0.365911	-1.78258	-0.779039	-1.25727
3hbz_c/	3-Hydroxybenzoate[M-H]-/	137.024	-0.333223	-0.652748	-0.120286	-0.23956	-0.199166	-0.122652	0.565993	-0.230782	-0.583332	-0.637617	-0.642194	-0.486713	-0.0715261	-0.196617	0.183496	-1.31622	0.123731	0.365911	-1.78258	-0.779039	-1.25727
butso3_c/	Butanesulfonate[M-H]-/	137.028	-0.333223	-0.652748	-0.120286	-0.23956	-0.199166	-0.122652	0.565993	-0.230782	-0.583332	-0.637617	-0.642194	-0.486713	-0.0715261	-0.196617	0.183496	0.295305	0.123731	0.365911	-0.636527	-0.779039	-1.25727
thptdn_c/	5,6,7,8-tetrahydropteridine[M+H]+/	137.082	0.424882	1.19772	0.442865	0.57725	1.41615	1.36292	-0.520319	0.423931	-0.0570855	0.0301422	-0.0357931	0.287936	1.26581	1.67008	0.984273	0.748137	0.32315	1.25876	0.631551	-0.0894277	-0.590095
tym_p/	Tyramine[M+H]+/	138.091	-0.156834	-0.219418	-0.172389	-0.426831	-0.115427	-0.347912	0.073653	0.156484	-0.263517	-0.200095	0.164129	0.189928	-0.448872	-0.0374014	-0.238116	0.0240548	-0.0879136	-0.147826	0.151192	0.0689361	-0.0112738
sulfac_c/	Sulfoacetate[M-H]-/	138.971	-1.25939	-1.09091	-0.531832	-0.654144	-1.3409	-0.919725	-0.388005	0.657543	-0.602918	-0.587685	0.337702	-0.510616	0.921743	-0.413633	1.56495	2.32618	1.62314	1.6585	-0.601232	-1.32569	-1.54137
actp_c/	Acetyl phosphate[M-H]-/	138.98	-0.315673	-0.759696	0.251863	0.365815	0.427112	0.391134	0.00789869	0.411778	-0.590341	-0.0535279	0.619511	0.512162	0.494624	-0.266561	0.890238	1.31903	0.350977	0.458482	-0.290135	-0.725486	-0.734892
4ahmmp_c/	4-Amino-5-hydroxymethyl-2-methylpyrimidine[M+H]+/	140.082	0.0167517	-0.650409	-0.218435	-0.202155	-0.250007	0.0978013	0.111062	0.172838	-0.335147	-0.31751	0.115202	0.00963642	-0.153524	0.0286678	0.0571096	-0.0645109	0.0384302	-0.0437251	0.317188	0.255392	0.279102
histd_c/	L-Histidinol[M-H]-/	140.083	0.412888	-2.40825	-1.4918	-0.203707	0.244719	-0.392038	-0.114116	0.267917	-0.197626	4.21457	4.51734	4.19523	-2.80751	-0.912563	-0.336517	0.276283	-0.944497	-0.332833	-0.741703	-0.791891	-0.876918
octa_c/	Octanoate (n-C8:0)[M-H]-/	143.108	0.411621	0.21962	0.463495	0.222831	0.237219	0.101777	0.578673	-0.489827	-0.332036	-0.396482	-0.457491	-0.333804	0.253962	0.166038	0.153919	0.0946075	0.333209	0.301526	-0.369098	-0.306682	-0.268327
4mhetz_c/	4-Methyl-5-(2-hydroxyethyl)-thiazole[M+H]+/	144.048	0.909168	0.424558	0.913316	1.43763	1.1184	-0.378634	0.0728628	0.273325	-0.435166	0.0375391	-0.00388052	-0.0587836	0.284222	-0.0424453	1.19108	-0.438584	-1.46612	-0.725288	0.474024	-0.590877	0.128638
ctbt_p/	Crotonobetaine[M+H]+/	144.102	-0.661043	-0.787618	-0.647812	-0.951025	-0.764969	-0.712449	-0.233784	0.00348613	0.198091	0.715904	0.753526	0.90553	-0.755132	-0.560307	-0.694313	-0.123867	-0.0403651	-0.141991	0.364392	-0.097417	-0.0806848
akg_e/	2-Oxoglutarate[M-H]-/	145.014	-1.41456	-2.35317	-1.34853	-0.843517	-1.34436	-1.33928	-0.0232355	0.069274	-0.0487284	-1.04266	-0.899258	-0.849775	-0.637765	-1.08645	0.212271	1.06837	0.3411	0.0406698	-1.61885	-2.28249	-2.77399
uracp_c/	Ureidoacrylate peracid[M-H]-/	145.025	-0.828416	-1.23149	-0.960922	-0.51791	-0.105494	-0.763961	0.01247	0.153789	-0.186341	-0.584137	-0.499682	-0.518694	0.163022	-0.651959	0.657125	1.42452	0.87182	-0.158487	-0.874085	-1.19974	-1.1285
2ahbut_c/ 2dhp_c/	(S)-2-Aceto-2-hydroxybutanoate[M-H]-/ 2-Dehydropantoate[M-H]-/	145.051	-0.357076	-0.486703	0.0965312	-0.275422	-0.418154	-0.543603	0.318197	-0.354934	-0.0419772	-0.195962	-0.198719	-0.304401	0.0801983	-0.310296	0.47193	0.322118	0.183887	-0.0366995	-0.608905	-0.848168	-0.988533
gln__L_e/	L-Glutamine[M-H]-/	145.062	-1.21852	-1.49466	-0.958957	-1.00152	-1.96545	-1.52987	0.00578421	0.231105	-0.282353	-0.565943	-0.233477	-0.748773	-0.379663	-0.919579	-0.129316	1.55172	0.92787	0.535502	-0.968708	-1.1823	-1.99859
36dahx_c/ lys__L_e/	(3S)-3,6-Diaminohexanoate[M-H]-/ L-Lysine[M-H]-/	145.098	1.61906	1.31732	1.9551	-0.576039	-0.764517	-0.516159	0.126221	-0.0403736	-0.0951635	-0.739842	-0.320125	-0.507577	-0.568099	-0.765148	-0.416854	0.886797	0.279864	0.16213	-1.50115	-1.86541	-2.14294
glu__D_c/ glu__L_c/ acser_c/	D-Glutamate[M-H]-/ L-Glutamate[M-H]-/ O-Acetyl-L-serine[M-H]-/	146.046	-1.59484	-1.8056	-0.983932	-1.40128	-1.95722	-1.95638	-0.0890834	0.307472	-0.282188	0.13302	0.311551	0.0974959	-0.962726	-1.56208	-0.353269	1.63468	0.738102	0.684282	-1.10912	-1.65605	-2.09151
gbbtn_c/	Gamma-butyrobetaine[M+H]+/	146.118	-0.501214	-0.564062	-0.361656	-0.494255	-0.438556	-0.627054	-0.155923	-0.0461713	0.181343	-0.694075	-0.118334	0.6404	0.0398544	0.595815	0.822968	0.00233589	-0.122075	0.351711	-0.632555	-0.00442939	0.0854632
spmd_e/	Spermidine[M+H]+/	146.165	0.0412057	0.103503	-0.466061	-0.472846	-0.0347069	-0.145163	-0.0500961	-0.412453	0.359278	0.111719	-0.518259	-0.401338	0.00464576	0.714783	-0.030122	-1.31416	-1.08658	-0.689284	0.162082	0.0918008	0.728851
r2hglut_c/ S2hglut_c/	(R)-2-Hydroxyglutarate[M-H]-/ (S)-2-Hydroxyglutarate[M-H]-/	147.03	0.335149	0.465393	0.719147	0.653059	0.0411773	0.380904	0.533053	0.185818	-1.2669	-0.200042	0.0532337	-0.218952	1.50468	1.51721	1.98313	3.16957	2.22055	2.29345	0.616761	-0.252142	-0.543014
2ddara_c/	2-dehydro-3-deoxy-D-arabinonate[M-H]-/	147.03	0.335149	0.465393	0.719147	0.653059	0.0411773	0.380904	0.533053	0.185818	-1.2669	-0.200042	0.0532337	-0.218952	1.50468	1.51721	1.98313	3.16957	2.22055	2.29345	0.616761	-0.252142	-0.543014
met__D_c/	D-Methionine[M-H]-/	147.036	0.426536	0.515012	0.860302	0.738327	-0.158197	0.314018	0.542366	0.164277	-1.24114	-0.365564	0.337997	-0.385423	1.57199	1.59456	2.06759	3.18236	2.23189	2.32475	0.780875	-0.340235	-0.437745
23dhmp_c/ pant__R_c/	(R)-2,3-Dihydroxy-3-methylpentanoate[M-H]-/ (R)-Pantoate[M-H]-/	147.066	0.94532	0.940729	1.12864	0.318686	0.613301	0.430008	0.019485	0.236304	-0.306803	0.417899	0.575864	0.334861	1.76547	1.97486	2.6875	2.08942	1.34825	1.58111	0.756852	1.07418	0.926473
met__L_c/	L-Methionine[M-H]-/	148.044	-0.775714	-1.22196	-0.772258	-0.266005	-0.778008	-0.359765	0.0810354	0.117672	-0.222229	-1.55973	-1.08712	-1.52005	-0.0371037	-0.820953	0.166662	0.947273	0.41555	0.291628	-1.73484	-1.70667	-2.23296
tartr__D_e/ tartr__L_c/	D-tartrate[M-H]-/ L-tartrate[M-H]-/	149.009	-0.504131	-1.41691	-0.72265	-1.14372	-0.611726	-1.06566	0.926045	-0.757321	-0.976116	-1.82181	-1.93887	-0.903467	-1.8776	-1.95263	-1.67426	-0.709991	-0.716922	-0.250001	-1.7143	-2.16181	-1.958
mththf_c/ arab__D_c/ rib__D_c/ rbl__D_c/ xyl__D_p/ xylu__D_c/ arab__L_e/ lyx__L_c/ rbl__L_c/ xylu__L_c/	(2R,4S)-2-methyl-2,3,3,4-tetrahydroxytetrahydrofuran[M-H]-/ D Arabinose C5H10O5[M-H]-/ D-Ribose[M-H]-/ D-Ribulose[M-H]-/ D-Xylose[M-H]-/ D-Xylulose[M-H]-/ L-Arabinose[M-H]-/ L-Lyxose[M-H]-/ L-Ribulose[M-H]-/ L-Xylulose[M-H]-/	149.046	-0.483554	-0.0992075	0.330317	-0.13668	-0.568043	-0.306882	-0.237266	0.442995	-0.336018	-0.180377	-0.164998	-0.492511	0.444532	-0.476862	0.561637	0.769962	0.357766	-0.165573	-0.433086	-1.3269	-0.544515
gua_p/	Guanine[M-H]-/	150.042	-0.411797	-1.4577	-0.192804	0.509514	0.202653	-0.242022	0.116633	-0.246624	0.101558	-0.14845	-0.351485	-0.916249	-0.145949	-0.706369	-0.467322	-0.613262	-1.25844	-1.38382	-0.512899	0.0144875	-0.551083
xan_c/	Xanthine[M-H]-/	151.026	-0.0570357	-0.275403	0.932863	0.311626	0.102139	-0.282442	0.00243766	-0.393335	0.306777	-0.640774	-1.19253	-1.71182	1.73164	1.28854	2.54993	-1.28997	-1.28506	-1.2511	-0.609253	-0.41471	-0.728981
pppn_p/	Phenylpropanoate[M+H]+/	151.075	-0.274122	0.128889	0.610254	0.0464437	-0.377108	0.231862	0.439541	-0.0247098	-0.597694	0.150007	-0.0878811	-0.358079	-0.0617292	-0.0432527	0.164395	0.259095	-0.0145772	0.101809	0.34441	0.229496	-0.340755
ppap_c/	Propanoyl phosphate[M-H]-/	152.996	-0.35163	-1.03275	-1.05509	-0.0717029	-0.26569	0.200702	-0.168856	-0.160065	0.281511	-0.784999	0.0330901	-1.14416	0.0974642	-0.486443	0.290048	0.278854	-0.134409	-0.342739	-0.22799	0.0498434	-0.384886
23dhb_c/	2,3-Dihydroxybenzoate[M-H]-/	153.019	0.798129	0.587759	1.11959	1.79855	1.36861	1.34105	0.147044	0.00263223	-0.166705	-0.0762074	-0.360004	-0.902421	3.58123	2.85668	3.80863	0.394414	0.168478	0.0211391	-0.35883	0.496047	0.143323
2hptcl_c/ 34dhpac_e/	2-hydroxycyclohepta-1,4,6-triene-1-carboxylate[M+H]+/ 3,4-Dihydroxyphenylacetaldehyde[M+H]+/	153.055	-0.723539	-0.859803	-0.226441	-0.424143	-0.269129	-0.569722	-0.00764771	0.206607	-0.232233	-0.205905	0.217	-0.793887	-0.106341	-0.359674	0.0191277	-0.536244	-0.921568	-0.969797	-0.121755	-0.350179	0.226208
his__L_p/	L-Histidine[M-H]-/	154.062	-1.19024	-1.58396	-0.815115	-0.0674209	-0.0491618	-0.222911	-0.347977	0.0374051	0.248594	0.531607	0.426832	0.120149	-0.798781	-1.19632	-1.05839	0.424531	-0.348355	-0.393415	-0.824893	-1.08492	-1.35414
dopa_e/	Dopamine[M+H]+/	154.086	-0.276498	-0.316358	-0.0923509	0.121845	-0.211759	-0.224877	-0.0493711	0.046988	0.000774142	-0.308243	0.185035	0.0991539	-0.0860009	-0.0394043	0.0637474	0.62711	0.592897	0.489726	0.1274	0.266854	-0.105564
2pglyc_c/	2-Phosphoglycolate[M-H]-/	154.975	-0.412351	0.184138	-0.288022	-1.47956	-0.689533	-1.42181	0.476936	-0.145667	-0.505831	-0.103571	-0.596423	0.196626	-0.498318	-0.518883	0.458549	1.82766	0.869692	0.390323	-0.507024	-0.192947	-0.278901
orot_e/	Orotate C5H3N2O4[M-H]-/	155.01	-0.041009	-0.372623	0.43592	1.82282	1.42903	1.42556	-0.0331571	0.12729	-0.103952	-0.917403	-1.11561	-1.39418	2.24798	1.46133	2.73737	2.48599	1.6598	1.72331	-1.90267	-2.46076	-2.48114
23ddhb_c/	2,3-Dihydro-2,3-dihydroxybenzoate[M-H]-/	155.035	0.132025	0.160124	0.441314	1.06079	0.809238	0.889388	0.0376893	0.0905053	-0.137984	-0.501039	-0.721216	-0.702775	1.98731	1.29096	2.48751	2.11706	1.41959	1.43013	-0.843756	-0.418678	-0.554289
dhor__S_c/	(S)-Dihydroorotate[M-H]-/	157.025	-0.00974115	-0.0910056	-0.294538	0.0908792	0.121834	0.00350848	-0.0987948	-0.257537	0.298274	-0.16981	-0.267556	-0.102558	0.259107	0.180679	0.127825	1.25722	0.909022	0.941536	-0.362803	0.109821	0.113516
2ippm_c/	2-Isopropylmaleate[M-H]-/	157.051	-0.329033	-0.274938	0.0305561	-0.474977	-0.467223	-0.124443	0.138587	-0.168069	0.0131268	-0.385545	-0.20845	-0.019689	0.00722124	-0.0621013	0.506366	4.62798	4.12784	4.19334	1.03452	0.835831	0.900475
alltn_e/	Allantoin[M+H]+/	159.051	-0.484203	-0.889794	-0.204209	0.449442	0.388469	-0.400391	-0.353119	-0.0901382	0.353524	0.286302	0.0962937	-0.145841	0.368956	0.143048	0.569936	0.593315	0.129468	-0.143076	0.287539	0.642143	0.558071
alaala_e/	D-Alanyl-D-alanine[M-H]-/	159.078	-1.2048	-1.13526	-0.528485	-1.11132	-1.83532	-1.05102	0.0693326	0.0215704	-0.0958742	-0.118809	0.242551	-0.230555	-0.204567	-0.5748	0.280835	1.03912	0.417298	0.319272	-0.423915	-0.746503	-1.54972
bglycogen_c/ glycogen_c/	Branching glycogen[M-H]-/ Glycogen C6H10O5[M-H]-/	161.046	1.36994	1.22678	1.75776	1.30721	1.34944	1.45938	-0.177087	0.106796	0.0547493	1.19966	1.36567	1.04883	2.20898	1.57856	2.54771	6.49945	5.72447	5.76567	3.32804	2.84754	2.49029
lkdr_c/	2-dehydro-3-deoxy-L-rhamnonate[M-H]-/	161.046	1.36994	1.22678	1.75776	1.30721	1.34944	1.45938	-0.177087	0.106796	0.0547493	1.19966	1.36567	1.04883	2.20898	1.57856	2.54771	6.49945	5.72447	5.76567	3.32804	2.84754	2.49029
mmet_p/	S-Methyl-L-methionine[M-H]-/	162.059	0.531584	0.884488	1.17723	0.279258	-0.828712	-3.00378	0.450365	-0.371541	-0.216489	0.454706	1.8348	0.848291	0.310174	1.46995	1.11516	4.87992	3.80909	3.81349	1.66525	1.57809	1.44035
crn__D_p/ crn_e/	D-Carnitine[M+H]+/ L-Carnitine[M+H]+/	162.112	-0.386187	0.441501	-0.376339	0.160446	0.481962	-0.279624	0.312554	-0.196467	-0.175582	0.000858757	-0.0833475	0.154311	-0.0171343	0.298864	0.935699	0.715866	0.580452	0.0135621	0.231751	0.243903	-0.0731473
3hcinnm_e/ phpyr_c/	3-hydroxycinnamic acid[M-H]-/ Phenylpyruvate[M-H]-/	163.04	-0.432728	-0.26083	0.410247	-0.636131	-1.36783	-1.2447	0.050824	0.337327	-0.513069	-0.473856	-0.415172	-0.668899	1.1785	0.465299	1.63747	2.42022	1.54435	1.49038	-0.717303	-1.18287	-1.53616
2dglc_p/ fuc__L_c/ rmn_e/ rml_c/ fcl__L_c/	2 Deoxy D glucose C6H12O5[M-H]-/ L-Fucose[M-H]-/ L-Rhamnose[M-H]-/ L-Rhamnulose[M-H]-/ L-fuculose[M-H]-/	163.061	0.256852	-0.410201	0.0602992	0.564092	0.366679	0.290846	0.184212	0.128047	-0.375216	-0.226607	0.379863	-0.299682	1.85652	1.51124	2.15174	1.27928	0.717443	0.892511	3.20217	2.74356	1.89961
phe__L_c/	L-Phenylalanine[M-H]-/	164.072	-0.687855	-1.51748	-0.376527	0.125109	-0.547937	-0.128561	0.0934566	-0.154857	0.0494293	-1.81227	-1.62431	-2.03464	0.213542	-0.505251	0.521202	0.717052	0.265575	0.23415	-1.52236	-1.52452	-2.24068
dxylnt_p/	D-Xylonate[M-H]-/	165.04	-0.136117	-0.309896	-0.332068	-0.422867	-0.0303192	-0.330303	0.783344	-0.590492	-0.701885	-0.847714	-0.803112	-0.705872	-0.394934	-0.367579	-0.728974	-0.693604	-0.388735	-0.26638	-0.838851	-0.675371	-0.76357
3hpppn_e/	3-(3-hydroxy-phenyl)propionate[M-H]-/	165.056	0.411373	0.539996	0.995477	1.7947	1.99584	0.640433	0.50203	-0.465741	-0.218101	-1.16735	-1.38218	-1.19483	1.46758	1.15263	1.61686	0.685509	0.510159	0.101076	-1.02319	-1.05899	-0.905116
pydx_p/	Pyridoxal[M-H]-/	166.051	0.0372506	0.12105	0.0314683	0.912633	0.805575	0.483829	0.227931	0.0543532	-0.33925	-0.806714	-0.377168	0.250444	1.57085	1.00885	1.8894	-0.45678	-0.281192	-0.432032	-0.680756	0.271008	0.0692718
pep_c/	Phosphoenolpyruvate[M-H]-/	166.975	0.247784	-0.00422249	0.095563	0.139355	-0.00623086	0.0603879	0.0803211	-0.0260091	-0.0579724	-0.304756	-0.34457	-0.443132	0.5674	0.398209	0.863905	0.792327	0.400565	0.505945	-0.493472	-0.591571	-0.551671
pydam_c/	Pyridoxamine[M-H]-/	167.083	0.516648	-0.0548148	0.252607	0.436247	0.432169	0.506857	-0.00586066	-0.0577681	0.0611607	-0.0975902	-0.248023	-0.0262608	-0.087619	0.371868	0.257582	-0.48265	-0.129513	-0.127741	-0.327494	-0.656302	-0.563499
23dhdp_c/	2,3-Dihydrodipicolinate[M-H]-/	168.03	-1.52745	-1.62516	-0.816357	-1.19371	-1.81504	-1.74839	-0.117988	0.375898	-0.356825	0.217683	0.327289	0.167093	-0.639694	-1.34952	0.0130128	1.52879	0.939967	0.887147	-1.16965	-1.67998	-1.99942
dhap_c/ g3p_c/	Dihydroxyacetone phosphate[M-H]-/ Glyceraldehyde 3-phosphate[M-H]-/	168.991	-0.474379	-0.804824	0.0608759	-1.33173	-1.68733	-1.26336	-0.310457	0.409451	-0.208506	-0.123047	0.280663	0.399782	0.279029	-0.42216	0.734289	0.925091	0.628643	0.438939	1.2126	1.06961	0.820982
thdp_c/	2,3,4,5-Tetrahydrodipicolinate[M-H]-/	170.046	-1.71189	-1.73716	-0.630525	-2.79192	-3.66903	-2.50007	0.462936	0.00295895	-0.690584	-1.10288	-0.648691	-0.884597	-0.192316	-0.810926	0.206328	0.351604	-0.223763	-0.14316	-1.65247	-2.71861	-3.35293
pydxn_p/	Pyridoxine[M+H]+/	170.081	-0.0560909	-0.256026	-0.245522	-0.244034	-0.27957	-0.43981	-0.0287592	0.150975	-0.136985	-0.386406	0.275024	0.182372	-0.158639	-0.197221	0.124105	0.0564772	-0.0664791	-0.0989197	0.310787	0.201034	0.198719
glyc2p_c/ glyc3p_c/	Glycerol 2-phosphate[M-H]-/ Glycerol 3-phosphate[M-H]-/	171.006	0.361012	-0.76507	0.926704	1.713	1.1203	0.765728	0.167025	0.054186	-0.253282	0.226277	-0.0212964	-0.492205	1.30246	1.01761	1.89542	0.252128	-0.523931	-0.294022	-0.0826767	0.457814	-0.195064
3dhsk_c/	3-Dehydroshikimate[M-H]-/	171.03	-0.358947	-0.898136	-0.27704	-1.03777	-1.34999	-1.01393	0.0693117	-0.387586	0.246562	-0.802904	-0.65958	-0.617969	0.486097	0.168407	0.78582	1.40444	0.509411	-0.275452	0.115344	0.565179	1.05097
progly_c/	L-Prolinylglycine[M-H]-/	171.078	-0.27561	-0.20585	0.270159	-0.28038	-0.74914	-0.608531	0.225288	0.105223	-0.404823	-0.779048	-0.353142	-0.632057	0.42831	-0.104621	0.767386	0.0393965	-0.402166	-0.967263	-0.797339	-0.555678	-1.51849
dca_c/	Decanoate (n-C10:0)[M-H]-/	171.139	0.687839	0.292186	0.34253	0.157007	0.0465881	0.106452	0.954077	-0.744163	-1.10269	-1.43867	-1.57609	-1.47653	0.459479	0.084546	0.476975	-0.109097	-0.227021	-0.21742	-1.30211	-1.38217	-2.00517
acon_C_c/ acon_T_c/	Cis-Aconitate[M-H]-/ Trans-Aconitate[M-H]-/	173.009	0.031002	-0.338438	0.242861	0.656733	0.101707	0.391592	-0.0220916	0.248956	-0.274303	-0.733821	-0.0812991	0.206569	1.92076	1.47903	2.36903	1.884	0.908016	1.09767	0.7646	0.208346	-0.608509
3c4mop_c/	3-Carboxy-4-methyl-2-oxopentanoate[M-H]-/	173.046	-0.856864	0.791866	0.494296	0.00532339	0.327938	-0.758923	0.617683	-0.28458	-0.633499	0.00512787	-0.348532	-0.4317	0.89356	0.496898	1.23736	0.524838	0.0423918	-0.4492	0.188869	0.0528906	1.12947
skm_c/	Shikimate[M-H]-/	173.046	-0.856864	0.791866	0.494296	0.00532339	0.327938	-0.758923	0.617683	-0.28458	-0.633499	0.00512787	-0.348532	-0.4317	0.89356	0.496898	1.23736	0.524838	0.0423918	-0.4492	0.188869	0.0528906	1.12947
arg__L_c/	L-Arginine[M-H]-/	173.104	-0.723562	-1.2889	-0.48795	0.480272	0.34559	0.407071	0.0825563	0.060026	-0.154212	-1.40732	-1.02828	-1.49786	-0.0914405	-0.714712	-0.103487	0.983508	0.492349	0.366372	-1.24803	-1.54157	-2.49336
preq0_c/	7-cyano-7-carbaguanine[M-H]-/	174.042	-2.18623	-2.49955	-1.39281	-0.641793	-1.25234	-0.940355	-0.166301	0.394066	-0.331365	-0.781788	-0.364294	-0.820154	-1.22209	-2.06435	-0.73002	1.80633	0.968376	1.02952	-2.61197	-3.41015	-4.08033
acg5sa_c/	N-Acetyl-L-glutamate 5-semialdehyde[M+H]+/	174.076	-0.955129	-0.26765	-0.747458	-0.374656	-0.657792	-1.07933	0.269933	-0.0434374	-0.279445	-0.274146	-0.175591	-0.131479	-0.235145	0.0751402	-0.177419	0.464249	-0.326127	-0.262845	-0.289494	-0.537924	-0.254267
cbasp_c/	N-Carbamoyl-L-aspartate[M-H]-/	175.036	-1.95255	-1.89064	-1.44135	0.134443	-0.621012	0.200414	-0.311356	0.299208	-0.0534225	-0.899405	-0.733939	-0.896599	1.2932	0.777426	1.71197	3.88683	3.20465	3.25844	-1.9235	-2.63323	-2.84924
alltt_c/	Allantoate[M-H]-/	175.047	-1.97044	-2.07434	-1.4476	-0.420427	-1.36657	-0.760906	-0.209263	0.437513	-0.357061	-0.775922	-0.579895	-0.894394	0.773139	-0.653944	0.261859	2.54362	1.93462	1.90206	-2.39721	-2.50034	-2.80147
3c2hmp_c/ 3c3hmp_c/	3-Carboxy-2-hydroxy-4-methylpentanoate[M-H]-/ 3-Carboxy-3-hydroxy-4-methylpentanoate[M-H]-/	175.061	0.0948627	-0.0757914	0.696205	-0.565343	-0.227068	0.0424723	0.0492393	-0.207901	0.136828	-0.19459	0.739637	0.328859	1.44494	1.082	2.29826	6.31158	5.85866	5.75622	1.91236	1.52564	1.48343
acorn_c/	N2-Acetyl-L-ornithine[M+H]+/	175.108	-0.355774	-0.238697	0.0912141	-0.524938	-0.627463	-0.738358	0.077702	-0.172349	0.080341	-0.313496	-0.216347	-0.0715756	-0.504017	-0.454782	0.128787	0.460399	0.350315	0.033933	-0.234631	-0.432639	-0.765905
citr__L_c/	L-Citrulline[M+H]+/	176.103	-1.82334	-1.79691	-1.07154	-0.613905	-0.44958	-1.56198	-0.17673	0.372184	-0.284576	-0.841526	-0.481709	-0.75576	-1.17313	-1.17172	-1.51844	0.644399	0.143524	0.0785676	0.888073	-1.27122	-0.994492
ppi_c/	Diphosphate[M-H]-/	176.936	0.671292	0.775053	0.609245	0.200923	0.543732	0.522537	0.175097	-0.354895	0.123047	-0.0484506	-0.0208553	-0.0167931	0.117789	0.614141	0.0329609	0.147866	0.113727	0.0981256	-0.103224	0.215166	0.255617
cgly_c/	Cys Gly C5H10N2O3S[M-H]-/	177.034	1.00466	-0.110523	1.43757	2.09073	1.87928	2.30484	-0.266714	-0.268501	0.420733	-0.307055	-0.0542488	-0.28409	2.53378	1.2867	2.81931	0.304422	-0.120836	0.24664	-0.220007	0.340008	-0.924613
2dh3dgal_c/ 2ddglcn_c/	2-Dehydro-3-deoxy-D-galactonate[M-H]-/ 2-Dehydro-3-deoxy-D-gluconate[M-H]-/	177.04	0.0815917	-0.507209	-0.246903	0.285601	0.593634	0.617398	0.272958	-0.0424746	-0.285021	-0.477354	-0.261296	-0.975178	0.956302	0.38045	1.3737	1.87394	1.40763	1.5416	0.793048	0.0870041	-0.18087
acanth_c/	N-Acetylanthranilate[M-H]-/	178.051	0.95647	0.149177	0.330811	4.42547	4.04253	3.83976	-0.0776863	0.343617	-0.352013	-0.285579	-0.880531	-0.6835	5.70267	4.84552	5.9322	-0.060961	0.470475	0.0643358	-0.249872	-1.62546	-2.57654
gam_c/	D-Glucosamine[M-H]-/	178.072	-0.620358	-0.625618	0.21367	0.556003	0.375907	0.44817	-0.200622	0.280874	-0.128323	0.129061	-0.708474	-0.129605	0.715225	0.289573	1.33901	1.91721	1.13063	1.10092	0.0168242	-0.345283	0.23112
preq1_c/	7-aminomethyl-7-deazaguanine[M-H]-/	178.073	-0.764787	-0.880612	0.211134	0.429101	0.354168	0.27992	-0.279162	0.278338	-0.0541918	0.0548334	-0.581637	-0.402042	0.623174	0.0868199	1.33647	1.24432	0.894659	0.968576	-0.0433094	-0.377556	0.228584
dhcinnm_c/ 34hpp_c/	2,3-dihydroxicinnamic acid[M-H]-/ 3-(4-Hydroxyphenyl)pyruvate[M-H]-/	179.035	-0.234437	-0.206817	-0.233929	0.121075	-0.379896	0.27516	0.139788	-0.324226	0.136887	-1.01589	-0.674974	-0.917036	0.507861	0.362369	1.55615	0.519899	0.226492	0.459183	-0.78206	-0.724781	-0.844265
5mtr_p/	5-Methylthio-D-ribose[M-H]-/	179.038	-0.216559	-0.299743	-0.28119	0.0405061	-0.159645	0.0792367	0.17737	-0.279647	0.0640372	-0.633498	-0.0546497	-0.296713	0.101963	0.982693	0.75541	-0.0484229	-0.312891	-0.141058	-0.684761	-0.104457	-0.223941
rhmn_c/	L-rhamnonate[M-H]-/	179.056	1.91532	3.55711	2.91553	1.86756	2.39644	2.66511	0.39114	-0.0825316	-0.426292	0.575306	0.559675	0.122385	2.46479	1.5551	2.96038	0.608515	-0.105954	0.156921	1.50857	1.08208	0.986044
gal_bD_p/ all__D_e/ fru_c/ gal_p/ glc__D_c/ man_p/ inost_p/	Beta D-Galactose[M-H]-/ D-Allose[M-H]-/ D-Fructose[M-H]-/ D-Galactose[M-H]-/ D-Glucose[M-H]-/ D-Mannose[M-H]-/ Myo-Inositol[M-H]-/	179.056	1.91532	3.55711	2.91553	1.86756	2.39644	2.66511	0.39114	-0.0825316	-0.426292	0.575306	0.559675	0.122385	2.46479	1.5551	2.96038	0.608515	-0.105954	0.156921	1.50857	1.08208	0.986044
tyr__L_p/	L-Tyrosine[M-H]-/	180.067	-0.674063	-1.22368	-0.270586	0.10155	-0.551848	-0.0502536	0.0557335	0.0770754	-0.142839	-1.23954	-0.975886	-1.48119	0.442344	0.00110286	0.889723	1.19728	0.683271	0.589992	-1.30063	-1.39549	-1.98462
dhpppn_c/ cenchddd_c/	3-(2,3-Dihydroxyphenyl)propanoate[M-H]-/ Cis-3-(3-carboxyethenyl)-3,5-cyclohexadiene-1,2-diol[M-H]-/	181.051	0.0563418	0.344269	0.836877	1.93862	1.90593	0.319351	0.176561	0.336544	-0.720029	-0.62679	-0.660517	-1.18297	1.86792	1.143	2.14048	1.61554	1.03822	0.597427	-1.03524	-1.6269	-1.58686
mnl_p/ sbt__D_e/ galt_e/	D-Mannitol[M-H]-/ D-Sorbitol[M-H]-/ Galactitol[M-H]-/	181.072	-0.178206	-0.517452	-0.160274	0.272732	0.0248702	0.186822	0.109415	-0.0630167	-0.0529718	-0.868724	-0.878717	-0.856235	0.406879	0.0954464	0.553804	0.749168	0.344056	0.397689	-1.18308	-1.03418	-0.912035
pser__L_p/	O-Phospho-L-serine[M-H]-/	184.002	-1.5776	-1.76116	-0.805527	-1.61655	-2.62355	-2.00907	0.431768	0.127288	-0.839402	-0.652517	-0.591221	-1.00229	-0.454308	-0.393949	0.769393	3.35658	1.23606	1.31429	-1.60281	-2.20233	-2.40423
3pg_c/ 2pg_c/	3-Phospho-D-glycerate[M-H]-/ D-Glycerate 2-phosphate[M-H]-/	184.986	-0.186407	-0.209852	0.206364	-0.236314	-0.78825	-0.585661	-0.0142638	0.131011	-0.128508	-0.576778	-0.311739	-0.531471	0.966031	0.626989	1.55586	2.09463	1.22812	1.28015	-0.847484	-1.03959	-1.25946
cechddd_c/	Cis-3-(3-carboxyethyl)-3,5-cyclohexadiene-1,2-diol[M+H]+/	185.081	0.0820078	-0.68639	-0.178971	-1.00976	-0.0636564	-0.574485	-0.0084206	0.255453	-0.300254	-0.562555	0.214082	-0.0606258	0.083205	-0.407346	0.876438	0.054544	-0.297771	-0.20058	-0.440104	0.168782	-0.517881
8aonn_c/	8-Amino-7-oxononanoate[M-H]-/	186.114	0.0715382	-0.325274	0.310703	-0.00299498	-0.0711882	0.0722717	0.572203	-0.324456	-0.484776	-0.445479	-0.484664	-0.70014	0.220775	0.0711039	0.487304	0.544955	0.0825679	-0.178439	-0.453883	-0.320197	-0.972806
N1aspmd_c/ n8aspmd_c/	N1-Acetylspermidine[M-H]-/ N8-Acetylspermidine[M-H]-/	186.161	0.128069	-0.0634748	0.186751	-0.37159	-0.810072	-0.621815	0.169085	-0.310856	0.0969254	0.0431083	0.275398	0.130851	-0.111993	-0.340845	0.00948385	0.526298	0.240677	0.344727	-0.274202	-0.52013	-0.899406
aconm_c/	E-3-carboxy-2-pentenedioate 6-methyl ester[M-H]-/	187.025	0.268147	0.151781	0.241882	0.199402	0.284464	0.223185	-0.66796	-0.0130007	0.464224	0.360583	0.238192	0.373659	-0.00633207	0.216342	-0.173077	-0.695892	-0.110776	-0.184336	0.362137	0.491304	-0.651536
2mcacn_c/	Cis-2-Methylaconitate[M-H]-/	187.025	0.268147	0.151781	0.241882	0.199402	0.284464	0.223185	-0.66796	-0.0130007	0.464224	0.360583	0.238192	0.373659	-0.00633207	0.216342	-0.173077	-0.695892	-0.110776	-0.184336	0.362137	0.491304	-0.651536
acglu_c/	N-Acetyl-L-glutamate[M-H]-/	188.056	-1.76951	-2.08513	-0.841712	-2.97458	-3.81261	-2.68535	0.431175	0.0322393	-0.668706	-1.05072	-0.396967	-0.773701	-0.489938	-1.10547	-0.0419453	-0.0072587	-0.56349	-0.479273	-0.899105	-1.46968	-2.41525
lipopb_c/	Lipoate (protein bound)[M+H]+/	189.04	-0.218579	0.176036	-0.365736	-0.626736	-0.866351	-1.04659	-0.107544	-0.221077	0.27966	0.815629	0.789662	0.935765	-0.781382	-0.124803	-0.779087	-0.143761	-0.403024	-0.0616015	0.402452	0.351936	0.346199
3dhq_c/	3-Dehydroquinate[M-H]-/	189.04	0.197025	0.0893758	0.253913	0.284382	0.282505	0.0970944	0.0262296	-0.240425	0.182892	-0.257217	-0.414886	-0.255047	0.660359	0.407516	0.604258	0.507707	0.0979356	-0.225084	0.0463488	0.123684	0.210613
26dap_LL_c/ 26dap__M_c/	LL-2,6-Diaminoheptanedioate[M-H]-/ Meso-2,6-Diaminoheptanedioate[M-H]-/	189.088	3.82822	2.26119	2.93456	0.385585	0.251927	0.375743	-0.160807	-0.109779	0.237252	-0.400476	-0.18447	-0.515314	0.625788	0.424744	0.720147	0.519258	0.237187	0.311824	-0.0663456	-0.231688	-0.235376
dann_c/	7,8-Diaminononanoate[M+H]+/	189.16	-0.349435	-0.251668	-0.300524	-0.890939	-0.942215	-1.14438	-0.0454744	0.0794441	-0.0373872	0.906285	0.802233	0.878234	0.226842	0.416438	0.585786	0.420494	0.0957341	0.348206	0.851436	0.478731	0.456823
5dh4dglc_c/	5-Dehydro-4-deoxy-D-glucarate[M-H]-/	191.02	0.338154	-0.0199587	0.594494	0.611612	0.224507	0.569177	-0.133697	0.366016	-0.322437	-0.127324	0.436077	1.07778	2.26392	1.93833	2.98781	2.82125	1.55258	1.64628	1.41014	0.743458	0.0858658
23doguln_c/ 25dkglcn_c/ cit_e/ icit_c/	2,3-Dioxo-L-gulonate[M-H]-/ 2,5-diketo-D-gluconate[M-H]-/ Citrate[M-H]-/ Isocitrate[M-H]-/	191.02	0.338154	-0.0199587	0.594494	0.611612	0.224507	0.569177	-0.133697	0.366016	-0.322437	-0.127324	0.436077	1.07778	2.26392	1.93833	2.98781	2.82125	1.55258	1.64628	1.41014	0.743458	0.0858658
quin_c/	Quinate[M-H]-/	191.056	-0.200522	-0.119853	0.178556	1.31012	0.682641	1.17902	0.208818	0.038069	-0.290674	0.0676518	0.0678975	-0.513451	2.38881	1.8269	3.12944	3.77802	2.8308	2.76096	0.94241	0.484421	-0.417556
acmet_c/	N-Acetylmethionine[M+H]+/	192.069	-1.30133	-1.76668	-0.90851	-2.28583	-1.64249	-2.56119	0.20631	0.0866142	-0.350354	-0.654249	-0.416707	-0.646691	-1.17664	-1.28613	-1.38628	-0.518619	-1.05711	-1.00711	-0.852975	-0.796911	-1.7614
altrn_c/ galctn__D_c/ glcn_p/ mana_c/ galctn__L_e/ idon__L_e/	D-Altronate[M-H]-/ D-Galactonate[M-H]-/ D-Gluconate[M-H]-/ D-Mannonate[M-H]-/ L-Galactonate[M-H]-/ L-Idonate[M-H]-/	195.051	-1.27443	-1.24731	-1.25734	-1.29881	-1.19611	-1.43263	-0.375262	0.965736	-1.85739	-2.2303	-1.29029	-1.0985	-1.04619	-1.18205	-0.879571	-1.13253	-1.24922	-1.32172	-0.950737	-2.11046	-1.91288
5phua_c/	Phenylureidoacetic acid[M+H]+/	195.076	-0.299592	0.26184	0.0654823	0.0785531	-0.651121	0.145355	0.233985	-0.118616	-0.147442	-0.199467	0.460456	0.00862583	-0.117601	0.0762694	-0.0834746	0.438885	0.275416	-0.206909	-0.19297	-0.0890558	0.392709
thrp_e/ phom_c/	L-Threonine O-3-phosphate[M-H]-/ O-Phospho-L-homoserine[M-H]-/	198.017	-0.651346	-1.5644	-2.07876	-1.28209	-0.377398	-0.816763	0.686745	-0.784934	-0.304052	-1.59404	-0.819891	-0.408728	-0.754338	-0.793294	0.265683	0.950059	0.866442	0.717628	7.75165	7.19661	6.71776
e4p_c/	D-Erythrose 4-phosphate[M-H]-/	199.001	0.103181	0.0367673	0.0479471	-0.146161	-0.174804	-0.122468	0.394235	-0.226379	-0.26712	-0.40781	-0.186982	0.101937	0.364904	0.556637	0.384793	1.12405	0.383452	0.453869	0.291046	0.301865	-0.0484592
ddca_e/	Dodecanoate (n-C12:0)[M-H]-/	199.17	1.11898	0.986538	0.970287	0.926063	0.701847	0.59862	0.978247	-0.813383	-1.11753	-1.07912	-1.19345	-1.12813	1.14638	0.892819	0.995949	0.593765	0.208507	0.299018	-0.822962	-0.791174	-0.977415
dhna_c/	1,4-Dihydroxy-2-naphthoate[M-H]-/	203.035	1.12782	0.393918	0.631415	2.18883	2.13667	1.66959	0.149385	0.24265	-0.49871	-0.100741	0.146615	-0.436372	1.43727	0.949568	1.99148	0.515133	0.438744	0.630939	0.549049	0.182105	0.531451
trp__L_c/	L-Tryptophan[M-H]-/	203.083	0.240581	-0.908255	-0.0186183	0.412519	0.0484587	0.312197	0.0624652	-0.233889	0.144584	-1.30581	-0.790582	-1.44226	-0.00343084	-0.877522	-0.0120613	0.157141	-0.263638	-0.394737	-0.835601	-0.749709	-1.7131
nalme_c/	N-?-acetyl lysine methyl ester[M+H]+/	203.139	0.509195	0.569744	0.302443	0.429101	0.119655	0.419573	-0.0420649	0.181301	-0.160314	0.292074	0.343639	0.313332	0.518141	0.619588	0.54948	0.530915	0.618163	0.685524	0.439532	0.35139	0.437146
2mcit_c/ micit_c/	2-Methylcitrate[M-H]-/ Methylisocitrate[M-H]-/	205.035	0.474211	0.394462	0.243693	0.472292	0.494524	0.384947	0.0190948	-0.0846691	0.0616735	-0.0260983	-0.0593117	-0.000904366	0.776152	0.860025	0.933616	-0.396907	0.231357	-0.080057	-0.0579596	0.0634959	0.0780884
lipoate_e/	Lipoate[M-H]-/	205.036	0.452867	0.362445	0.263599	0.452323	0.460128	0.379059	0.000179929	-0.0418294	0.0404757	0.257752	-0.0854579	-0.0404321	0.671018	0.754891	0.828482	-0.502041	0.126223	0.0759113	-0.099282	0.335807	0.25345
metglcur_c/	1-O-methyl-Beta-D-glucuronate[M-H]-/	207.051	-0.0250323	-0.736395	0.666655	0.942567	0.327642	0.370414	0.0658297	0.298919	-0.467752	-0.548343	0.0213345	-0.240859	1.31584	0.986118	1.62152	0.809469	0.362248	0.238011	-0.479521	-0.447992	-1.59417
dhptdp_c/ dhptdd_c/	(4S)-4-hydroxy-5-phosphonooxypentane-2,3-dione[M-H]-/ 3-hydroxy-5-phosphonooxypentane-2,4-dione[M-H]-/	211.001	-0.968358	-1.07005	-0.889041	-1.07146	-1.12796	-1.56607	0.125772	-0.317693	0.146078	-0.811036	0.0323445	0.0872909	-0.439037	-0.925808	-0.3089	0.0748004	-1.04322	-0.350315	-0.502969	-0.835719	-0.96655
4pasp_c/	4-Phospho-L-aspartate[M-H]-/	211.997	-0.371058	-3.33552	-0.195154	-4.32565	-5.27154	0.198217	-0.688773	-0.0432736	0.494844	-0.234647	0.430135	0.0563669	0.834959	-4.18264	-0.313976	4.16009	2.50386	2.05011	-1.3282	-2.64481	-0.781415
ohpb_c/	2-Oxo-3-hydroxy-4-phosphobutanoate[M-H]-/	212.981	0.144673	0.202604	0.28284	0.246318	0.209241	0.685815	0.128661	-0.095615	-0.0426822	-0.851221	-0.79831	-0.102794	0.972624	0.359441	1.2682	0.853061	0.67962	0.707121	0.0570531	-0.215889	-0.577922
dxyl5p_c/ 2dr1p_c/ 2dr5p_c/	1-deoxy-D-xylulose 5-phosphate[M-H]-/ 2-Deoxy-D-ribose 1-phosphate[M-H]-/ 2-Deoxy-D-ribose 5-phosphate[M-H]-/	213.017	-0.0644451	-0.0352901	0.35021	2.7625	2.07258	2.56171	0.137744	0.0202335	-0.175121	-0.311659	0.169518	-0.181492	0.647047	0.459689	1.3421	1.91635	0.877496	0.767531	0.597162	0.454852	0.816606
g3pe_e/	Sn-Glycero-3-phosphoethanolamine[M-H]-/	214.049	-0.995297	-2.4771	-1.11108	-1.20735	-0.986855	-0.734285	-0.3459	-0.748047	0.69401	-2.24991	-1.93618	-2.29945	-1.47636	-2.19776	-1.52068	-2.4132	-2.66466	-2.3215	-2.03285	-2.03324	-2.57505
2me4p_c/	2-C-methyl-D-erythritol 4-phosphate[M-H]-/	215.033	3.09257	4.99516	4.23962	2.69334	3.47253	4.05148	0.748539	-0.0696033	-1.44611	-0.223868	-0.225683	-1.27505	2.96255	1.98489	3.35102	-1.40598	-0.859897	-1.1013	2.3222	0.763888	0.382994
ggbutal_c/	Gamma-glutamyl-gamma-butyraldehyde[M-H]-/	215.104	0.847835	2.12343	1.18087	1.08604	1.34988	1.48066	0.280733	-0.34651	-0.00187159	-2.77917	-1.56404	-0.547758	1.15574	-0.28036	0.977562	-0.465211	-0.309291	-0.669627	-0.278745	-0.712709	-0.392802
dtbt_c/	Dethiobiotin[M+H]+/	215.139	0.128015	-0.642639	-0.43466	0.338645	0.646894	0.277719	0.188305	0.137469	-0.394786	-0.583504	-0.553131	-0.409334	0.193725	0.220244	0.459325	0.465649	0.425359	0.329916	0.0552262	-0.146549	-0.244668
ggptrc_c/	Gamma-glutamyl-putrescine[M-H]-/	216.135	-2.94999	-2.46127	-2.51069	-2.40331	-2.72336	-2.47497	-0.151661	0.194309	-0.0655049	-4.00609	-2.62238	-2.68516	-0.234307	-1.00019	0.104419	0.397466	-0.542451	-0.495833	-2.99423	-3.24317	-3.24471
LalaDglu_p/ LalaLglu_e/	L-alanine-D-glutamate[M-H]-/ L-alanine-L-glutamate[M-H]-/	217.083	-0.413013	-0.760879	-0.0490912	0.162391	-0.0660418	-0.181384	0.11554	-0.0785968	-0.0444772	-0.117061	0.299631	-0.0559287	-0.234388	-0.749624	0.340499	0.391745	-0.141397	0.0965122	-0.606813	-1.03489	-1.72185
4ampm_c/	4-Amino-2-methyl-5-phosphomethylpyrimidine[M-H]-/	218.034	2.29632	4.15506	3.09276	1.78424	2.58049	3.08711	0.638679	0.231759	-1.89523	0.619311	0.289573	-1.98178	2.22275	1.33291	2.51281	0.298502	-0.393345	-0.405866	1.80439	0.445314	-0.142881
suchms_c/	O-Succinyl-L-homoserine[M-H]-/	218.067	-0.846047	-0.716879	0.135116	-0.00745998	-0.940401	-0.287068	0.388135	0.0502439	-0.608542	-1.08828	-0.562502	-1.27865	-0.037785	-1.33729	0.28515	1.22582	0.755935	0.22871	0.574697	-0.132397	-0.906866
pnto__R_p/	(R)-Pantothenate[M-H]-/	218.103	-0.0394051	-0.834272	0.74808	1.5593	0.797607	0.976044	0.197959	0.12242	-0.387664	-0.278521	0.041349	-0.624821	3.01427	2.00115	3.52273	0.016394	-0.0670404	-0.524486	-1.04448	-1.23225	-2.31452
imacp_c/	3-(Imidazol-4-yl)-2-oxopropyl phosphate[M-H]-/	219.018	0.135881	0.239208	-0.030837	-0.485286	-0.586358	0.219107	0.205043	-1.05518	0.450003	2.92563	3.26001	2.82255	0.836711	-0.0240724	0.719643	0.77422	1.12167	0.636348	0.306809	0.446176	-1.31175
hisp_c/	L-Histidinol phosphate[M-H]-/	220.049	-0.479825	-1.26653	-0.349471	0.239713	0.0238503	0.181683	0.194843	-0.145206	-0.0722551	2.44827	2.5431	2.72686	-0.617324	-0.0828122	1.2073	-0.198456	-1.37045	-0.557706	-0.572949	0.267251	-2.23674
acgal_p/ acgam_c/ acmana_p/	N-Acetyl-D-galactosamine[M-H]-/ N-Acetyl-D-glucosamine[M-H]-/ N-Acetyl-D-mannosamine[M-H]-/	220.083	-0.342134	0.427516	0.0468008	0.523541	-0.0201945	0.118722	0.0380657	0.278181	-0.394792	-0.759074	-0.529841	-0.557871	0.766053	0.843976	1.71906	-0.596527	-1.01024	-0.458393	0.614515	1.0595	-0.0294466
acglc__D_c/	6-Acetyl-D-glucose[M-H]-/	221.067	0.737077	0.378168	0.769021	0.638686	0.397543	0.627394	0.43189	-0.520561	-0.0680905	0.88318	0.627701	0.130996	0.889814	0.626944	1.58088	0.27734	-0.548695	-0.217069	1.01453	1.39264	1.4733
4adcho_c/	4-amino-4-deoxychorismate[M-H]-/	224.056	0.0281712	-1.23719	0.418431	1.05246	0.31495	0.340762	0.39936	0.314135	-1.19162	-0.732291	-0.0679539	-0.527135	2.1786	1.90675	2.1938	0.480685	-0.193557	0.00406092	-1.16067	0.425898	-0.375995
ttdcea_p/	Tetradecenoate (n-C14:1)[M-H]-/	225.186	0.636512	0.487774	0.709562	1.22595	0.839964	0.604267	0.0863409	-0.0890836	-0.00259021	-0.217555	-0.0408663	-0.628151	0.646008	0.313942	0.65576	0.531441	0.33214	0.45526	0.655157	-0.211195	-0.241807
duri_c/	Deoxyuridine[M-H]-/	227.067	-0.224492	-0.261334	-0.0322382	-0.0924898	-0.409444	-0.389106	0.0743538	-0.0304977	-0.046879	0.39456	-0.160963	-0.334839	0.332582	-0.402519	0.916817	-0.420538	-0.64614	-0.213605	0.207009	-0.566295	-0.445494
ppbng_c/	Porphobilinogen[M+H]+/	227.103	0.0940114	-0.0197847	0.353103	-0.310868	-0.245745	0.0838697	-0.186007	0.135874	0.0316864	0.111394	0.473245	0.26181	-0.102857	-0.00178354	-0.231705	0.7408	0.309714	0.302449	-0.00497947	0.252306	0.0643158
ttdca_p/	Tetradecanoate (n-C14:0)[M-H]-/	227.202	1.43405	1.58012	1.59787	1.56451	1.45466	1.43318	-0.0838498	-0.023401	0.101049	0.194968	-0.0532633	-0.167417	1.73165	1.55845	1.84326	1.4215	1.26692	1.30574	-0.196934	-0.183063	-0.243369
glu5p_c/	L-Glutamate 5-phosphate[M+H]+/	228.027	-2.13059	-2.76654	-1.43053	-2.99	-4.05667	-3.19013	0.407408	0.178321	-0.88328	-0.823565	0.037543	-0.698897	-0.724402	-0.888173	0.446803	2.47283	0.700634	0.83195	-0.317271	-2.02206	-1.66079
dcyt_p/	Deoxycytidine[M+H]+/	228.098	0.455574	0.301157	0.722397	0.715034	0.0397634	0.460886	0.236295	-0.143303	-0.125647	0.454073	0.717571	0.349386	0.961411	0.873157	2.07338	0.55663	0.523164	-0.397011	0.105139	0.135192	0.844173
r1p_c/ r5p_c/ ara5p_c/ ru5p__D_c/ xu5p__D_c/ ru5p__L_c/ xu5p__L_c/	Alpha-D-Ribose 1-phosphate[M-H]-/ Alpha-D-Ribose 5-phosphate[M-H]-/ D-Arabinose 5-phosphate[M-H]-/ D-Ribulose 5-phosphate[M-H]-/ D-Xylulose 5-phosphate[M-H]-/ L-Ribulose 5-phosphate[M-H]-/ L-Xylulose 5-phosphate[M-H]-/	229.012	0.420607	-0.479167	-0.146856	0.694726	0.652145	0.705434	-0.0690882	-0.184768	0.222767	-0.642835	-0.487144	-0.59758	0.0557524	-0.170086	-0.0191971	-0.533987	-0.562407	-0.237659	-0.358723	-0.124425	-0.270996
gg4abut_c/ sucorn_c/	Gamma-glutamyl-gamma aminobutyric acid[M-H]-/ N2-Succinyl-L-ornithine[M-H]-/	231.099	-0.684673	-0.648399	-0.58248	-0.833941	-1.71427	-1.77136	0.268882	0.0342437	-0.374998	-2.09087	-1.17492	-1.60066	0.163374	-1.10696	0.0500855	1.49543	0.878476	0.728701	-1.28211	-1.9483	-2.53607
eig3p_c/	D-erythro-1-(Imidazol-4-yl)glycerol 3-phosphate[M-H]-/	237.028	-1.07249	-0.404384	-0.647633	-1.19542	0.305962	0.433034	0.183511	-0.404845	0.14931	2.44529	2.96592	2.55992	0.31395	-1.06366	0.374355	0.910805	0.442149	0.24029	-2.26613	-0.0690704	-0.113406
kdo_c/	3-Deoxy-D-manno-2-octulosonate[M-H]-/	237.062	-1.27158	-2.36434	-1.76902	-1.29715	-1.56207	-1.37557	0.176164	-0.636108	0.294757	-1.07136	-1.29572	-1.21717	-1.25338	-1.4404	-0.561661	0.131301	-0.75671	-0.839297	-0.529177	0.0446615	-0.233544
cysi__L_e/	L Cystine C6H12N2O4S2[M-H]-/	239.017	-0.331122	0.0625211	-0.18018	0.495897	0.380688	0.550469	0.273991	-0.459334	0.0888609	-0.025807	0.367159	0.0561928	-0.138312	0.421548	-0.104693	-0.126368	0.837	0.115411	-0.136049	-0.136531	0.323071
2shchc_c/	2-Succinyl-6-hydroxy-2,4-cyclohexadiene-1-carboxylate[M-H]-/	239.056	0.624365	-0.312961	-1.04126	-0.993741	-0.878621	-1.28797	0.757474	-0.067944	-1.49218	-1.6284	-1.70785	-0.883265	0.551036	-0.435347	0.218367	-1.00791	-0.985609	-0.647686	-0.679652	-1.81778	-1.69338
23dhbzs_c/	2,3-dihydroxybenzoylserine[M-H]-/	240.051	1.17297	-0.718326	0.91087	5.54182	5.005	4.90775	0.143873	0.142196	-0.337249	-1.40966	-1.42831	-1.972	6.82274	5.73952	7.05312	0.321474	0.762323	0.430052	-1.99328	-2.04842	-2.52057
thymd_e/	Thymidine C10H14N2O5[M-H]-/	241.083	-0.687718	-0.828262	-1.18689	0.672572	0.396035	0.312955	0.312769	0.177899	-0.67421	-0.917862	-1.16129	-1.44213	1.86338	1.14989	2.25653	0.118704	-0.701129	-0.822875	-1.20764	-1.3072	-1.63134
cytd_c/	Cytidine[M-H]-/	242.078	-0.41674	-0.421787	0.708297	-0.981342	-0.707998	-0.848121	0.131915	0.329586	-0.626824	-0.046762	0.125596	-0.563958	1.52873	1.04182	2.51439	0.486519	0.145538	-0.45709	-0.303628	-0.681172	-1.45191
2doxg6p_c/ fc1p_c/ rml1p_c/	2 Deoxy D glucose 6 phosphate C6H11O8P[M-H]-/ L-Fuculose 1-phosphate[M-H]-/ L-Rhamnulose 1-phosphate[M-H]-/	243.028	-0.477606	-0.0725581	0.511889	0.0641386	0.436854	0.280815	-0.238679	-0.115139	0.297703	0.39325	0.206329	-0.00960631	1.43493	0.955173	2.27163	0.344708	0.720905	1.06193	0.0540387	0.0727919	-0.441387
psuri_c/ uri_p/	Pseudouridine[M-H]-/ Uridine[M-H]-/	243.062	0.928264	-1.75416	0.0837384	0.474355	-0.0539423	0.577544	-0.0431073	0.567815	-0.869962	-0.815299	-0.763328	-1.58307	1.29933	0.0995209	1.82465	-1.13384	-0.987239	-1.20781	-0.917114	-1.19088	-1.97875
dmpp_c/ ipdp_c/	Dimethylallyl diphosphate[M-H]-/ Isopentenyl diphosphate[M-H]-/	244.999	0.455097	0.256322	0.426653	0.488164	0.446103	0.562892	0.149977	-0.250648	0.0702926	-0.294468	-0.276374	-0.053909	-0.0559134	0.405616	-0.419834	-1.10854	-0.112544	-0.362014	-0.154662	0.058293	0.0562684
g3pg_c/	Glycerophosphoglycerol[M-H]-/	245.043	-0.811415	-1.56604	-0.575324	-0.769137	-0.850865	-0.739056	-0.0203706	-0.240783	0.223713	-0.947496	-1.10211	-1.35879	-0.525263	-1.18332	-0.260356	-0.0581646	-0.393756	-0.555805	-1.18357	-1.07701	-1.57844
btn_e/	Biotin[M+H]+/	245.095	-0.694511	-0.207876	0.105419	-1.14274	-1.5194	-1.57489	0.130989	0.348323	-0.662287	0.49348	0.196428	0.310573	1.23165	0.694182	1.92164	0.336749	0.347159	-0.184551	-0.0347844	-0.527548	-0.237389
pydx5p_c/	Pyridoxal 5'-phosphate[M-H]-/	246.017	-1.61436	-1.47363	-1.29791	-1.14907	-0.760986	-2.19583	0.414722	-0.1348	-0.403232	-0.624103	-0.386644	-1.28915	-1.04268	-0.815546	-1.02982	-0.0300196	-0.814262	-0.549893	-0.626156	-1.07032	-2.27359
sucglu_c/	N2-Succinyl-L-glutamate[M-H]-/	246.062	-0.35984	-0.178438	0.402533	-0.499324	-1.70527	-0.68356	-0.0891372	0.255844	-0.207759	-0.0175362	0.541358	0.299409	-0.446758	0.0157726	0.744655	0.845222	0.425625	0.516274	-0.797108	-1.07324	-1.18642
glucys_c/	Gamma-L-Glutamyl-L-cysteine[M-H]-/	249.055	-0.174043	-0.527375	-0.444353	-0.567659	-1.11453	-0.85958	0.165089	0.0699364	-0.270391	-0.801976	-0.883162	-0.872152	-0.111686	-0.278093	0.261858	-0.267095	-0.414301	-0.654783	-1.42897	-1.45452	-1.46219
pyam5p_c/	Pyridoxamine 5'-phosphate[M+H]+/	249.063	-0.842443	-0.697441	-0.302931	-0.642105	-0.870583	-0.779971	-0.313826	-0.0591786	0.30531	0.11787	0.0354443	-0.0488933	-0.534919	-0.707071	-0.358224	0.232831	-0.0914459	-0.269153	-0.107716	-0.420109	-0.400563
dad_5_c/ dad_2_e/	5'-Deoxyadenosine[M+H]+/ Deoxyadenosine[M+H]+/	252.109	-1.25645	-0.729106	-0.11383	0.401034	-0.0415682	0.0410171	-0.481551	-0.459539	0.638374	-0.160971	-0.770845	-1.02938	0.534306	-0.07417	1.34761	-0.423608	-0.3489	-0.969026	-1.55346	-0.559468	-0.843297
skm5p_c/	Shikimate 5-phosphate[M-H]-/	253.012	-0.0672878	0.375229	-0.398041	0.47462	0.25157	0.315312	0.448958	0.175303	-0.983519	-0.580325	0.0387473	0.33612	1.41477	0.674079	0.0312753	2.85825	1.74633	1.48662	0.0772542	-0.129076	-1.11989
hdcea_c/	Hexadecenoate (n-C16:1)[M-H]-/	253.217	-0.669197	-1.27077	-0.690205	-0.272948	-0.251731	-0.3816	-0.638202	-1.37809	0.980215	-2.16189	-1.88791	-2.12177	-0.98039	-1.61862	-1.28702	-2.08255	-2.06579	-1.87489	-2.88891	-2.31172	-3.2374
hdca_p/	Hexadecanoate (n-C16:0)[M-H]-/	255.233	2.17453	2.71143	2.71566	2.38309	2.25839	2.30093	-0.203286	-0.103012	0.263447	-0.0597424	-0.517089	-0.620233	2.76761	2.60199	2.79982	2.05701	1.92705	1.95673	-0.495735	-0.639681	-0.676504
dhmpt_c/ dhnpt_c/	Dihydromonapterin[M+H]+/ Dihydroneopterin[M+H]+/	256.104	-2.34526	-2.05443	-2.22621	-2.20842	-2.35495	-2.88101	0.0903755	0.364767	-0.626649	-1.18941	-1.63912	-1.36319	-0.597243	-1.24375	0.325221	0.938426	-0.520984	-0.322556	-1.27851	-1.72694	-1.36262
thmnp_c/	Tetrahydromonapterin[M-H]-/	256.105	-1.32585	-0.838482	-0.0452239	-0.560123	-0.98512	-0.635913	0.478761	-0.884852	0.0907325	-2.51351	-1.74162	-3.53459	0.494103	-0.37237	0.595263	-0.825041	0.847245	0.610965	-2.08772	-1.17976	-2.86362
2dh3dgal6p_c/ 2ddg6p_c/ 6pgl_c/	2-Dehydro-3-deoxy-D-galactonate 6-phosphate[M-H]-/ 2-Dehydro-3-deoxy-D-gluconate 6-phosphate[M-H]-/ 6-phospho-D-glucono-1,5-lactone[M-H]-/	257.007	0.561528	0.656444	0.250706	0.102104	0.280817	0.359682	0.344651	-0.844183	0.230363	-0.0987626	0.0860659	-0.055413	-0.426614	0.323123	-0.951977	-1.86428	-0.523056	-0.691646	-0.187248	0.699798	0.524471
gam1p_c/ gam6p_e/ g3ps_c/	D-Glucosamine 1-phosphate[M-H]-/ D-Glucosamine 6-phosphate[M-H]-/ Glycerophosphoserine[M-H]-/	258.038	-0.927709	-1.31537	-0.666272	-0.645813	-1.03427	-0.831624	0.0796539	0.124173	-0.228786	-0.71978	-0.12621	-0.848726	-0.152631	-0.897986	0.222391	1.11655	0.624495	0.358861	-0.839281	-1.34875	-1.68853
pppi_c/	Inorganic triphosphate[M+H]+/	258.917	1.05784	0.970326	0.439585	0.481485	1.42171	0.887455	0.0591805	-0.943734	0.524305	1.1253	-0.099564	0.676144	0.695154	0.780191	0.684266	2.71883	1.71669	0.9515	0.712187	0.972542	0.97789
mi1p__D_c/ allul6p_c/ gal1p_p/ all6p_c/ f1p_c/ f6p_e/ g1p_e/ g6p_e/ man1p_c/ man6p_p/ tag6p__D_c/	1D-myo-Inositol 1-phosphate[M-H]-/ Allulose 6-phosphate[M-H]-/ Alpha-D-Galactose 1-phosphate[M-H]-/ D-Allose 6-phosphate[M-H]-/ D-Fructose 1-phosphate[M-H]-/ D-Fructose 6-phosphate[M-H]-/ D-Glucose 1-phosphate[M-H]-/ D-Glucose 6-phosphate[M-H]-/ D-Mannose 1-phosphate[M-H]-/ D-Mannose 6-phosphate[M-H]-/ D-Tagatose 6-phosphate[M-H]-/	259.022	-0.294114	-0.770541	0.272515	-0.328781	-0.515684	-0.394884	0.0324501	0.0613469	-0.0987944	-0.870546	-0.286815	-0.351699	0.414866	-0.317671	0.72117	1.01758	0.102787	0.171125	-0.0034853	-0.114288	-0.65088
mnl1p_c/ sbt6p_c/ galt1p_c/	D-Mannitol 1-phosphate[M-H]-/ D-Sorbitol 6-phosphate[M-H]-/ Galactitol 1-phosphate[M-H]-/	261.038	-0.774538	0.0779982	1.25751	-1.99934	-2.05246	-1.41402	-0.757068	0.585901	-0.140307	-0.288764	0.281881	-0.574873	-0.0787872	-0.47118	0.905621	0.990487	0.0128838	0.29754	0.757547	0.616684	0.773455
h2mb4p_c/	1-hydroxy-2-methyl-2-(E)-butenyl 4-diphosphate[M+H]+/	263.008	-0.131584	0.252525	-0.316136	-0.179878	-0.66855	0.0389085	-0.274073	0.14207	0.0969785	0.478488	-0.061067	0.139551	0.212928	-0.589813	0.0779435	1.98026	1.26402	1.10361	-0.449439	-0.462748	-0.466995
13dpg_c/	3-Phospho-D-glyceroyl phosphate[M-H]-/	264.952	-0.556229	-0.219397	-0.612817	-0.449569	-0.47597	-0.635618	-0.0538174	0.223776	-0.202853	-0.591219	-0.194333	-0.351463	-0.00127373	-0.11392	0.0970687	0.470113	0.389826	0.398	-0.615105	-0.661762	-0.639447
thm_c/	Thiamin[M+H]+/	265.112	0.631158	1.9635	1.53491	-0.0089344	0.171347	1.01289	0.0934202	-0.0880958	-0.0110938	0.20617	-0.756661	-0.260924	-0.170675	-0.773591	-0.36159	-0.285979	-0.984825	-0.634309	1.18815	0.219479	0.660514
rhcys_c/	S-Ribosyl-L-homocysteine[M-H]-/	266.07	-3.3114	-3.54297	-3.69838	-3.05439	-4.05457	-3.31445	-0.112625	0.220634	-0.136298	-2.06336	-1.82005	-2.38684	-2.1396	-2.77815	-1.12782	-0.892532	-1.63106	-1.54036	-2.98037	-3.32035	-3.69163
adn_e/ dgsn_e/	Adenosine[M-H]-/ Deoxyguanosine[M-H]-/	266.089	-0.961028	-0.84557	0.00445538	-1.2945	-1.94281	-1.00283	0.195683	0.401377	-0.90518	0.782117	0.402832	0.518329	0.840666	-0.0568034	1.91098	-0.140193	-0.75644	-0.896474	-0.625404	-0.955083	-1.65576
manglyc_p/	2(alpha-D-Mannosyl)-D-glycerate[M-H]-/	267.072	0.917651	-1.35399	0.0561291	0.221802	-0.056783	0.506138	0.149824	0.357957	-0.71559	-0.877043	-1.08539	-1.88801	1.22481	0.25177	1.94842	-0.772875	-0.707675	-0.839232	-0.714743	-0.72113	-1.24184
ins_c/	Inosine[M-H]-/	267.073	0.917651	-1.35399	0.0561291	0.221802	-0.056783	0.506138	0.149824	0.357957	-0.71559	-0.877043	-1.08539	-1.88801	1.22481	0.25177	1.94842	-0.772875	-0.707675	-0.839232	-0.714743	-0.72113	-1.24184
4abzglu_e/	4-aminobenzoyl-glutamate[M+H]+/	267.098	0.0197313	-0.457146	0.313738	0.0911569	0.172893	-0.428135	-0.0950741	0.252536	-0.196811	-0.172917	-0.654794	-0.0495581	0.493816	-0.090499	1.13664	0.135336	0.892958	0.354566	-0.414224	-1.15927	-0.497016
sucarg_c/	N2-Succinyl-L-arginine[M-H]-/	273.12	-0.646631	-1.20545	-0.545355	-0.156551	0.137493	0.365692	-0.134356	0.128356	-0.00596201	0.139743	-0.308129	-0.66312	1.24919	0.888326	2.06236	0.0112904	-0.503114	-0.26628	-0.0196071	-0.759624	-0.904115
anhm_c/	1,6-anhydrous-N-Acetylmuramate[M-H]-/	274.093	0.843361	-0.865423	1.14249	1.70874	1.5303	1.17996	0.0987509	-0.176094	0.0622017	-1.72458	-1.82101	-2.53813	0.600454	-0.711053	0.751673	-1.95774	-2.32406	-2.35789	-1.30647	-0.997288	-1.64254
4r5au_c/	4-(1-D-Ribitylamino)-5-aminouracil[M-H]-/	275.1	0.250395	-1.04557	0.357116	1.10101	0.785682	0.541652	-0.0375922	-0.357547	0.316412	-1.62167	-1.27235	-2.11352	0.211583	-0.194512	0.379254	-0.814436	-0.926166	-0.828634	-1.36459	-1.29749	-1.88731
2mecdp_c/	2-C-methyl-D-erythritol 2,4-cyclodiphosphate[M-H]-/	276.988	-0.717928	-0.929277	-0.305537	-3.33681	-3.86259	-3.70984	-0.0195907	0.247463	-0.275141	0.410671	0.868453	0.611802	2.57934	1.95856	3.38576	0.633989	0.157025	0.165513	1.55616	0.991103	0.548046
rdmbzi_c/	N1-(alpha-D-ribosyl)-5,6-dimethylbenzimidazole[M-H]-/	277.119	-0.355781	-1.40449	0.242904	1.56565	1.03386	0.86356	-0.163723	0.59472	-0.743949	1.28982	0.592399	0.0341138	1.98089	1.45896	2.64888	0.426218	-0.556524	-0.408634	0.197946	0.31825	-1.28385
ddcap_c/	Dodecanoly-phosphate (n-C12:0)[M-H]-/	279.137	0.662065	-1.44751	-0.0283009	0.537414	-0.143377	0.338518	-0.0561146	0.491506	-0.661463	-0.837978	-0.753248	-1.59873	1.11701	-0.0918952	1.86466	-0.757329	-0.76607	-0.825704	-1.1493	-1.31334	-1.73617
ocdcea_e/	Octadecenoate (n-C18:1)[M-H]-/	281.249	1.27934	2.39996	2.36415	1.52456	1.42953	1.4216	-0.640707	-1.33875	0.973236	-1.76035	-1.77619	-2.09573	2.33647	2.07728	2.18994	0.851424	0.73451	0.752047	-2.1087	-2.172	-2.41093
gsn_e/	Guanosine[M-H]-/	282.084	0.105643	-1.76078	-0.834579	-0.179417	-0.697131	-0.118079	0.0567471	0.329682	-0.508105	-0.73649	-0.691002	-1.29896	-0.136723	-0.950795	0.234664	-1.21535	-1.17788	-1.61377	-0.91228	-0.871086	-1.63939
xtsn_c/	Xanthosine[M-H]-/	283.068	-0.150037	-0.576081	-0.216979	-0.521713	-0.702388	-0.476867	0.159392	0.143647	-0.36125	-0.44272	-0.277012	-0.505003	0.3915	0.169507	1.28431	-0.57744	-1.52629	-1.36321	-1.05227	-0.144454	-0.701842
ocdca_e/	Octadecanoate (n-C18:0)[M-H]-/	283.264	2.16578	2.52839	2.58	2.38042	2.24691	2.2852	-0.0704788	0.17908	-0.127343	0.417976	-0.169038	-0.279371	2.69682	2.52177	2.73768	2.10201	1.94665	1.96705	-0.230297	-0.47103	-0.372639
sl2a6o_c/	N-Succinyl-2-L-amino-6-oxoheptanedioate[M-H]-/	288.072	3.71028	3.35741	3.39095	-1.54004	-0.961418	-1.15107	0.0932357	0.279688	-0.475319	0.394009	0.245889	-0.153804	0.804261	-0.301982	1.804	0.272984	0.173224	-0.326831	-0.7692	-1.37192	-1.56986
gmhep1p_c/ gmhep7p_c/ s7p_c/	D-Glycero-D-manno-heptose 1-phosphate[M-H]-/ D-Glycero-D-manno-heptose 7-phosphate[M-H]-/ Sedoheptulose 7-phosphate[M-H]-/	289.033	-0.911709	-1.15679	-0.102471	0.124201	0.175763	-0.385379	0.181557	-0.0548711	-0.146863	-1.18433	-0.564203	-0.636899	0.494608	-0.321071	0.572493	0.677044	-0.248213	0.0774732	-0.470984	-0.510655	-1.11327
sl26da_c/	N-Succinyl-LL-2,6-diaminoheptanedioate[M-H]-/	289.104	7.9569	8.15384	8.4262	0.320692	-0.524223	-0.68332	0.156592	0.140593	-0.352932	-0.923204	0.148338	-0.154838	1.49541	0.659938	0.60733	1.18067	0.815302	0.47514	-0.923455	-0.262196	-0.715246
argsuc_c/	N(omega)-(L-Arginino)succinate[M-H]-/	289.115	3.73588	4.0208	4.2918	-0.979084	-1.10541	-1.20062	0.415228	0.0778853	-0.710706	-1.04462	-0.738918	-0.257603	0.0387562	-0.234325	-0.155834	1.17354	0.483285	0.307119	0.85402	-0.696378	-1.01173
prcp_c/	5-phospho-?-D-ribose 1,2-cyclic phosphate[M-H]-/	290.968	-0.197888	-0.165072	-0.216854	-0.568495	-0.454062	-0.395531	0.0610225	-0.241754	0.151961	-0.196742	-0.336518	-0.306405	-0.795883	-0.406893	-0.608665	0.732425	0.0101794	-0.215011	-0.568685	0.012438	-0.419763
acmum_e/	N-Acetylmuramate[M-H]-/	292.104	-0.987788	-1.28862	-0.00155028	-0.176341	-0.497524	-0.462462	-0.110639	0.220415	-0.13804	-0.776097	-0.491125	-0.93406	0.252293	-0.483239	0.868737	0.168851	-0.114591	-0.741106	-0.690394	-1.28849	-1.63749
fe3dhbzs_p/	Ferric 2,3-dihydroxybenzoylserine[M+H]+/	294.977	0.555306	0.64115	0.400413	0.300172	0.543154	0.459515	-0.00695979	-0.332656	0.275888	0.479134	0.242005	0.510695	-0.0500215	0.530455	-0.797875	-2.64424	-0.464919	-0.545307	0.368864	0.559865	0.639543
air_c/	5-amino-1-(5-phospho-D-ribosyl)imidazole[M+H]+/	296.064	-0.0746537	-1.94434	0.19223	2.40879	2.18219	2.3449	-0.550103	0.182592	0.241361	0.0737115	0.613268	-0.823772	1.16118	0.29408	1.4255	0.552449	0.0853488	0.569998	0.808423	-0.0685447	-0.0903829
5mta_c/	5-Methylthioadenosine[M-H]-/	296.082	-0.680488	-1.88055	-0.832279	-0.413279	-1.09848	-2.3538	0.081486	0.315756	-0.520296	-1.2671	0.108551	-0.743835	-0.699922	-0.996156	-0.23408	0.515262	-0.835594	0.0868571	-0.422616	-1.00102	-1.61166
acgal1p_p/ acgam1p_c/ acgam6p_c/ acmanap_c/	N-Acetyl-D-galactosamine 1-phosphate[M-H]-/ N-Acetyl-D-glucosamine 1-phosphate[M-H]-/ N-Acetyl-D-glucosamine 6-phosphate[M-H]-/ N-Acetyl-D-mannosamine 6-phosphate[M-H]-/	300.049	-1.1836	-2.47287	-0.848193	-2.48563	-3.01576	-1.55021	-0.0882345	-0.192224	0.243756	-1.51133	-1.78475	-2.04277	-0.612033	-0.654108	-0.276803	0.736881	0.54493	0.534367	-1.22794	-1.37708	-1.81904
23ccmp_e/	2',3'-Cyclic CMP[M-H]-/	304.034	0.534336	-0.0131578	1.63672	-0.474833	-0.356723	-2.31609	0.178499	-0.982968	0.446104	0.59542	-0.529522	-0.733584	1.71963	1.55314	2.3131	0.722481	0.0717551	0.289643	0.115995	0.66974	-1.20462
dcmp_e/	DCMP C9H12N3O7P[M-H]-/	306.05	-0.718623	-1.31018	-0.5647	0.160681	-0.351382	-0.0430461	-0.00411194	0.242856	-0.287161	-1.05078	-0.739944	-1.01417	0.902577	0.34502	1.66678	-0.139728	-0.626502	-0.461856	-2.04147	-2.00373	-2.0452
gthrd_c/	Reduced glutathione[M-H]-/	306.077	-1.62523	-1.66599	-0.996432	-0.592748	-1.29113	-0.876546	-0.0156994	0.11634	-0.109605	-0.027964	0.2148	0.100878	-0.0137463	-0.51217	0.530031	1.04228	0.550868	0.595785	-0.952293	-1.34745	-2.24961
r15bp_c/	D-Ribose 1,5-bisphosphate[M-H]-/	308.978	-0.464776	-1.58698	-0.61038	-0.38447	-0.478534	-0.98206	0.472372	-0.357318	-0.265349	-0.00659359	0.405688	0.341283	0.342277	-0.420245	1.13891	0.844098	0.318675	-0.234777	-1.11659	-0.844897	-0.991174
prpmn_c/	?-D-ribose-1-methylphosphonate 5-phosphate[M+H]+/	309.014	-0.69573	-1.17936	-0.586305	-1.02501	-0.733057	-0.831188	0.485622	-0.189935	-0.467602	0.0823721	-0.0856815	-0.305598	-0.601819	-0.358082	-0.109566	-0.368458	0.109393	-0.459022	-0.0824808	-0.273421	-0.934002
frulys_c/ psclys_c/	Fructoselysine[M+H]+/ Psicoselysine[M+H]+/	309.166	-0.89639	-1.24499	-0.745599	-0.7171	-1.10408	-0.317016	0.213059	0.196463	-0.524975	-0.0976077	0.0989861	-0.00843871	-0.689461	-0.570815	-0.20056	0.318522	0.204903	-0.0480287	0.30664	-0.641976	-0.526091
ttdcap_c/	Tetradecanoyl-phosphate (n-C14:0)[M+H]+/	309.183	-1.03088	-0.970631	-0.546558	-0.522894	-1.25154	-0.912045	0.399305	-0.192655	-0.310909	-0.257202	-0.180165	-0.21368	-0.301165	-0.400324	-0.145994	0.818808	0.282026	0.349141	-0.301141	-0.498658	-0.697671
iprimv_c/	Isoprimeverose[M+H]+/	313.113	4.84554	5.12834	5.31926	-0.563407	-0.956901	-0.268744	-0.1207	0.0581234	0.0554017	0.243974	0.463179	0.148832	1.20842	0.400571	0.523848	1.23532	1.1324	1.04753	1.81591	0.669309	-0.179882
kdo8p_c/	3-Deoxy-D-manno-octulosonate 8-phosphate[M-H]-/	317.028	-1.02109	-1.19949	-0.231239	-1.3916	-0.860142	-1.26921	0.236509	-0.913085	0.36828	-1.27939	-1.36279	-1.61007	-0.0562953	-1.11029	-0.156516	-0.0786383	0.0938272	0.220864	-1.56588	-0.423735	-1.05863
dtmp_p/	DTMP C10H13N2O8P[M-H]-/	321.049	-0.0388868	-0.787467	-0.34415	0.0610879	-0.339405	-0.0888572	0.206429	-0.0438721	-0.190794	-0.531522	-0.45317	-0.648159	1.38504	0.787675	1.91815	0.400385	-0.0571281	-0.548176	-1.34201	-1.51644	-1.27498
3cmp_p/ cmp_c/	3 CMP C9H12N3O8P[M-H]-/ CMP C9H12N3O8P[M-H]-/	322.045	-1.7826	-2.60148	-1.91618	-0.217034	-0.337992	-0.218347	-0.0771915	-0.482601	0.418366	-1.97876	-1.91203	-2.13932	-2.39072	-2.36156	-2.4934	-0.574765	-0.929974	-0.746225	-2.18802	-2.09094	-2.49613
sfp_c/	6-deoxy-6-sulphofructose 1-phosphate[M-H]-/	322.984	-0.652473	-0.398419	-0.528163	-0.640838	-0.750597	-0.986241	-0.095518	-0.150736	0.21819	-0.628918	-0.12383	-0.1699	0.512071	-0.513787	-0.492444	-1.33321	-0.0642989	-0.666396	-0.83165	-0.447339	-0.498706
3ump_e/ psd5p_c/ ump_c/	3 UMP C9H11N2O9P[M-H]-/ Pseudouridine 5 phosphate C9H11N2O9P[M-H]-/ UMP C9H11N2O9P[M-H]-/	323.029	-1.43899	-2.14689	-1.4747	-0.355575	-0.698639	-0.458945	-0.0997675	-0.401251	0.389143	-1.42123	-1.5807	-1.84478	-1.28031	-1.51901	-1.3103	-0.664814	-0.948262	-0.80355	-1.81981	-1.73402	-2.18464
23camp_p/ camp_c/	2',3'-Cyclic AMP[M-H]-/ CAMP C10H11N5O6P[M-H]-/	328.045	-0.88793	-0.51768	0.83113	-1.61782	-1.76905	-0.819466	-0.151968	-0.127375	0.244257	0.158341	-0.0818482	-0.555354	1.07008	0.972041	1.60694	-0.12771	-0.269099	-0.397513	-0.884713	-1.19432	-1.08404
damp_e/	DAMP C10H12N5O6P[M-H]-/	330.061	-1.22174	-1.8677	-1.2422	-0.621283	-1.09184	-0.626024	0.185562	0.00530822	-0.219179	-0.578828	-0.628868	-0.589913	-0.386991	-0.797084	-0.0732996	0.166519	-0.038753	0.0288084	-1.50739	-2.07117	-2.01324
dimp_p/	DIMP C10H12N4O7P[M+H]+/	333.059	-0.773252	-1.17519	-0.662067	-0.888637	-1.58802	-1.33648	-0.035864	0.415831	-0.534316	-0.474919	-0.132345	0.630837	-0.403209	-0.865414	1.11847	1.48168	0.253904	0.399272	0.286679	-1.35141	-1.42575
nicrnt_c/	Nicotinate D-ribonucleotide[M-H]-/	334.033	-0.715034	-0.35791	-1.28339	-0.72766	-0.32466	-0.177087	-0.331425	-0.0377486	0.299918	-0.140443	-0.611293	-0.654321	-0.112238	-0.322248	0.748219	0.210117	-0.0701796	-0.436137	-0.601023	-1.25007	-1.19222
dhpmp_c/	Dihydroneopterin monophosphate[M-H]-/	334.056	-1.43895	-1.9828	-1.60295	-1.23414	-1.86456	-2.49193	0.0250723	-0.00200161	-0.0234813	-1.00475	-0.724074	-0.735621	-1.32058	-2.05456	-1.57414	0.209097	-0.129663	-0.314913	-1.24146	-1.18206	-1.71399
Sfglutth_c/	S-Formylglutathione[M-H]-/	334.071	2.56801	3.06489	3.36086	0.139461	-0.479947	-1.58476	0.280985	-0.681364	0.215865	-2.72425	-2.0508	-1.01034	-1.30921	-0.335866	-0.00276117	0.392918	-0.37271	-0.544468	0.178743	-0.469653	-0.511114
nmn_e/	NMN C11H14N2O8P[M+H]+/	335.064	-2.10429	-1.45892	-1.06698	-3.65401	-7.34429	-3.88705	-0.393795	0.235593	0.086083	-0.258699	0.22085	-0.137377	-0.31257	-0.237566	0.694461	1.06007	0.0462024	0.309264	0.0830094	-0.828689	-1.56347
aicar_c/	5-Amino-1-(5-Phospho-D-ribosyl)imidazole-4-carboxamide[M-H]-/	337.055	-4.10152	-6.49101	-4.56803	-2.71528	-2.62887	-2.44138	0.0396777	0.128862	-0.186582	-0.642282	-0.390394	-0.485297	-4.74339	-4.80526	-3.91511	-2.35325	-3.65594	-3.26021	-5.93689	-4.31918	-3.47348
fdp_c/ tagdp__D_c/	D-Fructose 1,6-bisphosphate[M-H]-/ D-Tagatose 1,6-biphosphate[M-H]-/	338.989	-0.7899	-0.79042	-0.434533	-1.4968	-1.99475	-1.64426	-0.142426	0.406471	-0.379759	-0.0352538	0.189738	0.167423	-0.537634	-0.778186	-0.16145	2.87954	1.51767	1.67501	0.626852	-0.237747	-0.640105
cellb_e/ lcts_c/ malt_p/ melib_p/ sucr_p/ tre_e/	Cellobiose[M-H]-/ Lactose C12H22O11[M-H]-/ Maltose C12H22O11[M-H]-/ Melibiose C12H22O11[M-H]-/ Sucrose C12H22O11[M-H]-/ Trehalose[M-H]-/	341.109	0.888109	0.311424	1.48156	0.76347	0.440637	0.452508	0.389649	0.0303623	-0.580663	1.31338	0.987131	-0.271621	3.18297	2.51367	4.10557	0.480397	-0.0226169	-0.0646512	1.72589	1.74817	1.44029
23cgmp_p/ 35cgmp_c/	2',3'-Cyclic GMP[M-H]-/ 3',5'-Cyclic GMP[M-H]-/	344.04	0.290508	-0.633922	0.980388	0.420051	0.0226559	0.717133	-0.363138	-0.00588073	0.294661	-0.885001	-0.318558	-0.750678	1.23713	0.546214	2.00002	1.47233	0.167943	0.192502	-1.14305	-1.47581	-1.29251
thmmp_c/	Thiamin monophosphate[M+H]+/	345.078	-1.18724	-1.39188	-1.70428	-1.09613	-3.04789	-2.0601	-0.0238198	0.0616425	-0.0399009	-1.26852	-0.742832	-1.07549	-1.52666	-0.922216	-0.280673	-0.67224	-0.708443	-1.49354	-0.932052	-1.25434	-1.43478
3amp_p/ amp_p/ dgmp_e/	3 AMP C10H12N5O7P[M-H]-/ AMP C10H12N5O7P[M-H]-/ DGMP C10H12N5O7P[M-H]-/	346.056	-1.96871	-2.55524	-1.8891	-0.653823	-0.945688	-0.661345	0.0132367	-0.44226	0.32746	-1.55699	-1.5921	-1.69936	-1.8657	-2.17881	-1.76133	-0.109253	-1.20297	-0.478596	-1.97784	-2.11221	-2.37312
man6pglyc_c/	2(alpha-D-Mannosyl-6-phosphate)-D-glycerate[M-H]-/	347.038	-1.71927	-0.932066	-1.75563	-2.07702	-1.82731	-2.25715	0.120404	-0.00989679	-0.120612	-0.512102	-0.714784	-1.07941	-1.07378	-0.667913	-1.33585	0.713844	-0.137232	0.412757	-1.4534	-1.36399	-1.75367
imp_c/	IMP C10H11N4O8P[M-H]-/	347.04	-2.10926	-1.02573	-1.87308	-2.15511	-1.75634	-2.34965	0.0932108	-0.0370902	-0.0609394	-0.463274	-0.748587	-1.13836	-1.12227	-0.695107	-1.40445	0.68665	-0.164426	0.385564	-1.53668	-1.46818	-2.06355
5aprbu_c/	5-Amino-6-(5'-phosphoribitylamino)uracil[M+H]+/	357.081	2.09795	2.44086	2.26205	-0.141154	-0.0541197	-0.66436	0.116059	-0.370652	0.192569	0.568556	0.428883	0.404133	0.0889295	0.201379	0.468216	0.422724	0.0351527	0.722225	0.143682	0.530931	0.67969
5prdmbz_c/	N1-(5-Phospho-alpha-D-ribosyl)-5,6-dimethylbenzimidazole[M-H]-/	357.086	-0.295186	-0.781968	0.410301	0.981841	0.360177	0.904068	0.214687	-0.0446039	-0.200926	-1.06803	-1.13851	-1.38845	2.84851	1.88486	3.37972	1.36023	0.753325	0.684545	-1.01695	-0.599582	-1.72008
pan4p_c/	Pantetheine 4'-phosphate[M-H]-/	357.089	-0.222983	-1.16872	0.0235492	1.00271	0.511793	0.517315	0.236106	-0.000130119	-0.282297	-1.45479	-0.860555	-1.50182	2.94086	2.06504	3.53416	1.48261	0.894639	0.837907	-0.858175	-0.986334	-2.29858
gmp_e/ 3gmp_p/	GMP C10H12N5O8P[M-H]-/ Guanosine 3 phosphate C10H12N5O8P[M-H]-/	362.051	-1.918	-2.81218	-2.40379	0.334785	0.13327	0.206817	-0.376856	-0.78573	0.722315	-2.23184	-2.10529	-2.25804	-3.35737	-3.60822	-4.08045	-0.859893	-1.17799	-0.925148	-2.60837	-2.06148	-2.56802
cpmp_c/	Cyclic pyranopterin monophosphate[M-H]-/	362.051	-1.918	-2.81218	-2.40379	0.334785	0.13327	0.206817	-0.376856	-0.78573	0.722315	-2.23184	-2.10529	-2.25804	-3.35737	-3.60822	-4.08045	-0.859893	-1.17799	-0.925148	-2.60837	-2.06148	-2.56802
xmp_e/	Xanthosine 5'-phosphate[M-H]-/	363.035	-0.786761	-1.36102	-0.939033	-2.28858	-0.985358	-1.35765	-0.00689277	0.148307	-0.157628	-1.39219	-0.494396	-0.709488	-0.618364	-0.747102	-0.0394518	0.646482	0.0388758	0.332733	-0.97093	-0.686306	-1.63228
fprica_c/	5-Formamido-1-(5-phospho-D-ribosyl)imidazole-4-carboxamide[M-H]-/	365.05	0.25163	-1.37476	-0.449499	-0.310572	-0.282317	-0.400261	0.151505	-0.0675059	-0.0969832	-0.012967	-1.01404	-0.463375	0.0665328	-0.334071	1.12216	-0.388705	-0.69217	-0.78066	-0.514024	-0.546385	-0.514298
orot5p_c/	Orotidine 5'-phosphate[M-H]-/	367.018	-0.351049	-0.912712	-1.06946	-0.176308	-0.294479	0.205571	-0.0728041	0.175829	-0.120924	-1.06769	-0.645003	-0.770772	-0.00623613	-0.933937	0.613423	2.10195	0.668739	1.18127	-0.188973	-0.932882	-1.74145
gmhep17bp_c/ s17bp_c/	D-Glycero-D-manno-heptose 1,7-bisphosphate[M-H]-/ Sedoheptulose 1,7-bisphosphate[M-H]-/	368.999	-1.06939	-1.5089	-1.34435	-1.87868	-2.23641	-1.6288	-0.00271672	0.262002	-0.316996	-0.218969	-0.0361501	-0.138008	-1.37316	-1.13176	-0.672913	2.0409	0.895466	1.1038	0.459339	-0.0514143	-0.161225
thcur_c/	Tetrahydrocurcumin[M-H]-/	371.15	1.03801	1.02461	1.23429	0.54196	0.450278	0.340683	0.140198	-0.0954389	-0.0559572	-0.371299	-1.60644	-0.270955	0.556246	0.531821	0.0573773	-0.886178	-0.779253	0.453322	0.321579	-0.179981	-0.484808
acmum6p_c/	N-acetylmuramate 6-phosphate[M-H]-/	372.07	-0.401976	-0.152009	0.127844	-1.14618	-0.39612	-1.41129	-0.011373	0.236244	-0.268938	0.00539425	-0.237897	-0.498437	0.377726	-0.0377594	1.08056	0.367116	0.0733471	-0.0113019	-0.179821	-0.76535	-1.44455
acmalt_c/	Acetyl-maltose[M-H]-/	383.12	1.04358	0.704843	1.78662	1.12909	1.00328	0.77896	0.0562045	-0.564822	0.360909	1.54615	0.978228	0.936021	2.21223	0.329129	2.20019	0.802964	0.876553	1.01236	2.16454	2.2956	2.72082
dcdp_c/	DCDP C9H12N3O10P2[M-H]-/	386.016	-1.4481	-1.10736	-0.662845	-0.490393	-0.992891	-0.632356	0.13583	-0.0751092	-0.0709594	-0.00885732	0.148507	0.172927	0.0891239	-0.115813	0.172164	-0.35885	0.416752	0.337174	-0.944873	-1.0287	-1.93739
frulysp_c/	Fructoselysine Phosphate[M-H]-/	387.117	0.441795	0.56125	0.753971	0.284912	-0.985633	-0.0638855	0.336596	0.319319	-1.03066	-0.326586	0.474804	-0.651971	1.9078	1.71177	2.29818	0.400027	0.187903	0.165762	0.755099	0.568464	-0.0679109
prpp_c/	5-Phospho-alpha-D-ribose 1-diphosphate[M-H]-/	388.945	-0.315231	-0.0530651	-0.521191	-0.726723	-0.236997	-0.468234	0.0835841	0.0777799	-0.176316	0.268447	1.05713	0.853231	-0.748811	-0.291408	-0.689025	2.42314	0.91899	1.25856	0.510261	0.482482	0.212087
LalaDgluMdap_p/	L-alanine-D-glutamate-meso-2,6-diaminoheptanedioate[M-H]-/	389.168	0.309106	-0.807941	0.346999	0.0917517	-0.309834	0.011394	0.0347057	0.0877033	-0.131353	-1.10993	-1.09161	-1.35039	-0.512004	-1.47302	-0.306114	-0.674577	-1.4774	-1.23386	-1.23677	-1.21557	-1.06258
amet_c/	S-Adenosyl-L-methionine[M-H]-/	397.13	-1.88662	-1.83786	-1.59304	-1.12358	-2.44722	-0.992384	-0.0203879	0.259696	-0.291934	-1.63993	-0.647379	-1.07383	-0.323206	-1.05286	0.168233	0.996948	0.58953	-0.0391709	-0.473334	-1.65633	-2.5969
amob_c/	S-Adenosyl-4-methylthio-2-oxobutanoate[M+H]+/	398.113	0.52425	1.70059	-0.16389	-0.323277	0.0903146	0.712874	0.398188	0.181655	-0.867847	0.476448	0.0542491	-0.441869	-0.130975	-0.465585	-1.26044	-2.44871	-1.61964	-2.16881	-0.328667	-1.10572	-0.233377
1agpe120_p/ 2agpe120_c/	1-Acyl-sn-glycero-3-phosphoethanolamine (n-C12:0)[M+H]+/ 2-Acyl-sn-glycero-3-phosphoethanolamine (n-C12:0)[M+H]+/	398.23	0.22589	-0.341646	0.519179	-0.709574	-0.926193	0.00614023	-0.21966	0.10059	0.0962893	-0.254201	-0.279979	-0.069834	0.477166	0.857079	-0.18654	0.309811	-0.0806247	0.252977	-0.348865	-0.987737	-0.489938
dtdp_c/	DTDP C10H13N2O11P2[M-H]-/	401.016	-0.813496	-1.38531	-0.897377	-0.375647	-0.580393	-0.480046	0.0252288	0.119668	-0.158633	-1.19387	-0.708009	-0.837385	0.289583	-0.353147	0.738035	1.21159	0.118568	0.497888	-0.768774	-1.45594	-1.37155
cdp_c/	CDP C9H12N3O11P2[M-H]-/	402.011	-1.36788	-2.09175	-1.45182	-0.0725174	-0.599427	-0.561958	0.0474851	0.0483152	-0.100853	-1.27983	-1.02859	-1.56029	-1.04599	-1.62303	-0.843564	1.22001	0.416541	0.397254	-1.55366	-1.65065	-2.59351
udp_c/	UDP C9H11N2O12P2[M-H]-/	402.995	-1.59684	-1.48128	-0.575507	-0.281497	-1.06422	-0.579214	0.0510761	-0.14393	0.0825832	-1.03535	-0.947702	-1.10778	-0.386693	-0.853281	-0.477347	1.43231	0.437637	0.731248	-1.08911	-1.53579	-1.727
dadp_c/	DADP C10H12N5O9P2[M-H]-/	410.027	-0.626332	-0.874895	-0.860002	-0.326633	-0.607993	-0.396397	-0.12797	0.295716	-0.221979	-1.50887	-1.03452	-1.53335	-0.149202	-0.790115	0.362462	1.19556	0.0563936	0.726562	-0.81638	-1.31928	-1.79785
1hdecg3p_c/ 2hdecg3p_c/	1-hexadecanoyl-sn-glycerol 3-phosphate[M+H]+/ 2-hexadecanoyl-sn-glycerol 3-phosphate[M+H]+/	411.251	-0.139047	-0.558161	-0.285269	-0.0413238	-0.662668	-0.170249	-0.117859	-0.479859	0.445089	0.144529	-0.357414	-0.414768	-0.504502	0.0354738	0.447742	1.11298	0.0129159	0.188951	0.350202	-0.278248	-0.484464
6pgg_c/ tre6p_c/ malt6p_c/ suc6p_c/	6-Phospho-beta-D-glucosyl-(1,4)-D-glucose[M-H]-/ Alpha,alpha'-Trehalose 6-phosphate[M-H]-/ Maltose 6'-phosphate[M-H]-/ Sucrose 6-phosphate[M-H]-/	421.075	-0.094825	-0.481772	0.430737	0.313612	-0.291391	-0.671155	0.217827	0.161521	-0.476832	0.640611	0.173504	-0.419385	2.17601	1.73528	2.51037	1.53511	0.686552	0.930322	-0.0764068	0.431127	0.261583
thmpp_c/	Thiamine diphosphate[M-H]-/	423.03	-1.22312	-1.42503	-0.938449	-0.652097	-1.17455	-1.27955	0.131781	0.142574	-0.321059	-0.581189	-0.554348	-0.675756	0.00835902	-0.398951	0.899622	1.46557	0.411649	0.476922	-0.813256	-1.08207	-1.67216
1agpe141_p/ 2agpe141_p/	1-Acyl-sn-glycero-3-phosphoethanolamine (n-C14:1)[M+H]+/ 2-Acyl-sn-glycero-3-phosphoethanolamine (n-C14:1)[M+H]+/	424.246	-0.349704	-1.41609	-0.321164	-1.30566	-0.401723	-0.926373	-0.150537	-0.610273	0.530083	-1.84218	-1.06918	-0.919652	-1.54369	-0.314836	-1.12052	-1.77336	-0.45713	-0.454907	-0.337952	-1.08145	-1.103
1agpe140_p/ 2agpe140_p/	1-Acyl-sn-glycero-3-phosphoethanolamine (n-C14:0)[M-H]-/ 2-Acyl-sn-glycero-3-phosphoethanolamine (n-C14:0)[M-H]-/	424.247	-0.439013	-0.656832	-0.0883596	-0.739796	-1.2044	-1.49711	-0.658816	-0.194663	0.578045	-0.38	-0.896281	-0.94655	-0.596813	-1.02148	-0.339996	-1.64593	-0.395255	-0.832063	-1.36364	-1.11469	-0.72224
adp_c/ dgdp_c/	ADP C10H12N5O10P2[M-H]-/ DGDP C10H12N5O10P2[M-H]-/	426.022	-1.28287	-1.64452	-1.14727	-0.484947	-1.0444	-0.72127	-0.171597	0.209722	-0.0654072	-0.796002	-0.500709	-0.908537	-0.665696	-1.27857	-0.428719	1.204	0.292497	0.355874	-0.998288	-1.27777	-1.90793
pap_c/	Adenosine 3',5'-bisphosphate[M-H]-/	426.022	-1.28287	-1.64452	-1.14727	-0.484947	-1.0444	-0.72127	-0.171597	0.209722	-0.0654072	-0.796002	-0.500709	-0.908537	-0.665696	-1.27857	-0.428719	1.204	0.292497	0.355874	-0.998288	-1.27777	-1.90793
gtspmd_c/	Glutathionylspermidine[M-H]-/	433.224	-0.320048	-0.838081	-0.0639771	-0.93612	-1.71438	-0.846051	0.299974	-0.221762	-0.133907	-1.03578	-0.258711	-0.189291	-0.348019	-0.792776	0.0952033	1.44942	0.655855	0.671668	0.278312	0.030347	-1.22853
gdp_e/	GDP C10H12N5O11P2[M-H]-/	442.017	-1.59031	-1.85435	-1.29871	-0.313875	-0.690593	-0.496703	-0.22824	0.0105592	0.18774	-0.747688	-0.877497	-0.847863	-1.18125	-1.86835	-1.16999	1.43954	0.388469	0.706006	-0.972255	-1.29048	-1.84736
cxsam_c/	Carboxy-S-adenosyl-L-methionine[M+H]+/	443.134	-1.25169	-1.39787	-1.2259	-0.737131	-1.61098	-1.24616	-0.511333	0.269815	0.127993	-0.548892	-0.852394	-0.801478	-1.04942	-0.771692	-0.246308	0.470985	-0.0828796	0.0797008	-0.978074	-1.52489	-1.44308
1agpg141_p/ 2agpg141_c/	1-Acyl-sn-glycero-3-phosphoglycerol (n-C14:1)[M-H]-/ 2-Acyl-sn-glycero-3-phosphoglycerol (n-C14:1)[M-H]-/	453.226	-1.25109	-1.20675	-1.84147	-0.776227	-0.405418	-0.657518	0.5789	-0.745802	-0.136136	-2.13797	-2.26317	-1.40563	-1.10312	-1.25597	-0.723137	-2.10311	-1.48023	-1.57661	-0.980282	-0.859562	-1.78548
fmn_e/	FMN C17H19N4O9P[M-H]-/	455.097	0.0664283	-0.489402	-0.528652	0.409816	0.0847588	0.100868	0.377265	-0.016366	-0.489235	-1.35372	-0.319693	-0.601898	0.515191	-1.06815	0.323275	0.0272273	-0.00253773	-0.0787594	-0.396248	-1.25164	-2.13467
1agpg140_p/ 2agpg140_c/	1-Acyl-sn-glycero-3-phosphoglycerol (n-C14:0)[M-H]-/ 2-Acyl-sn-glycero-3-phosphoglycerol (n-C14:0)[M-H]-/	455.242	-0.760153	-1.36953	-1.01981	-1.18257	-0.335798	-1.88136	0.435145	-0.0538933	-0.546624	-0.819328	-0.345184	-1.62573	-0.647587	-0.281045	-0.217094	-2.95451	-1.4229	-0.96092	-0.111914	-0.819386	-2.18086
LalaDgluMdapDala_e/	L-alanine-D-glutamate-meso-2,6-diaminoheptanedioate-D-alanine[M-H]-/	460.205	-0.945594	-1.13201	-0.541577	-0.567001	-0.147006	-1.03073	-0.214591	0.444059	-0.362561	-0.674722	-0.563251	-1.04422	0.373203	-0.761857	0.100202	0.155198	-0.330334	-0.877631	-0.634161	-0.822365	-0.969491
dcamp_c/	N6-(1,2-Dicarboxyethyl)-AMP[M-H]-/	462.067	-1.53082	-0.920658	-2.53915	-2.66717	-2.7342	-3.06966	-0.536242	0.171078	0.244322	-0.484495	-0.494324	-0.696736	-0.835848	-1.5802	-0.0295693	0.461891	-0.0718298	0.295857	-1.46488	-2.33981	-1.3406
mchtbs6p_c/	N-monoacetylchitobiose 6'-phosphate[M+H]+/	463.132	-0.570644	-1.09767	-0.809956	-0.540457	-0.763194	-0.181843	1.02334	-0.563007	-1.78346	-0.71618	0.437291	0.131124	-1.35735	-0.788678	-0.73749	0.49392	-0.00928859	0.902045	-0.400357	-0.728586	0.275517
dctp_c/	DCTP C9H12N3O13P3[M-H]-/	465.982	-0.685569	-0.913396	-1.88524	-0.829689	-0.212649	-1.1123	0.00665729	-0.261908	0.215853	-0.376398	0.65842	-0.283351	0.429676	-0.119976	1.52589	2.07861	1.092	0.958821	-0.75905	-0.314765	-0.689656
anhgm_e/	N-Acetyl-D-glucosamine(anhydrous)N-Acetylmuramic acid[M-H]-/	477.173	0.373271	-0.0342135	1.40048	-0.51685	-1.32613	-0.829838	0.212726	-0.0577237	-0.183859	-0.826309	-0.480473	-1.36726	0.489586	-0.510772	0.512203	-0.826362	-1.06686	-1.14607	-0.119956	-0.0638467	-0.853705
dttp_c/	DTTP C10H13N2O14P3[M-H]-/	480.982	-0.651533	-0.345964	-0.671877	-0.498791	-1.09855	-0.828572	0.00534373	0.077026	-0.0870469	-0.381403	-0.404554	0.0677328	1.11075	0.28423	1.40039	1.78553	1.28435	1.0686	-0.152881	-0.571403	-1.25111
ctp_c/	CTP C9H12N3O14P3[M-H]-/	481.977	-1.11628	-1.57106	-0.72631	-0.339741	-1.23651	-0.790672	-0.245532	0.355938	-0.189882	-0.837904	-0.00821782	-0.560577	-0.0452758	-0.924889	0.300406	2.15818	1.48971	0.781862	-0.82005	-1.21592	-1.78747
utp_c/	UTP C9H11N2O15P3[M-H]-/	482.961	-0.690882	-0.739679	0.0578924	-0.426092	-1.32243	-1.0438	-0.0503527	0.260013	-0.257027	-0.393638	-0.0911273	-0.385557	0.579096	-0.185621	0.7805	2.21928	1.59016	1.14004	-0.230636	-0.703162	-1.22245
1agpg160_p/ 2agpg160_c/	1-Acyl-sn-glycero-3-phosphoglycerol (n-C16:0)[M-H]-/ 2-Acyl-sn-glycero-3-phosphoglycerol (n-C16:0)[M-H]-/	483.273	-1.62039	-1.63587	-0.693193	-2.41986	-0.238084	-0.513589	-0.227919	-2.53489	0.980816	-2.57057	-1.79151	-3.6491	-0.612809	-2.16977	-1.16492	-2.17665	-0.936834	-1.04337	-0.663506	-0.0551847	-1.80583
datp_c/	DATP C10H12N5O12P3[M-H]-/	489.994	-0.727315	-0.693629	0.214213	-0.19227	0.324038	0.355898	0.0461385	-0.0102259	-0.0371692	-0.646062	-0.0476774	0.0826892	0.978277	0.00334272	1.35755	1.55968	1.20964	1.5395	-0.623318	-0.304523	-0.827616
ahdt_c/ dhmptp_c/	2-Amino-4-hydroxy-6-(erythro-1,2,3-trihydroxypropyl)dihydropteridine triphosphate[M-H]-/ Dihydromonapterin-triphosphate[M-H]-/	493.988	-0.931551	-1.93643	-1.03855	-0.975604	-2.29304	-2.11156	-0.471903	-0.0402302	0.385693	-1.07047	-1.5097	-1.05162	-0.816617	-1.00429	-0.975358	0.818985	0.167263	0.126118	-1.00856	-1.74845	-1.89079
malttr_e/	Maltotriose C18H32O16[M-H]-/	503.162	2.34252	1.43958	2.97276	2.18958	2.13349	2.1284	0.226692	-0.768557	0.313649	2.21959	1.54134	1.33622	3.11321	2.27638	3.41834	1.65602	1.3887	1.57112	3.25321	3.19886	3.13223
atp_c/ dgtp_c/	ATP C10H12N5O13P3[M-H]-/ DGTP C10H12N5O13P3[M-H]-/	505.988	-1.10447	-1.07076	-0.35439	-1.04778	-1.44211	-1.40677	-0.196629	0.474481	-0.438317	-0.150043	0.449465	-0.121591	0.180481	-0.477653	0.331703	1.59081	1.28391	0.51334	-0.501967	-0.899901	-1.86254
1agpg181_p/ 2agpg181_p/	1-Acyl-sn-glycero-3-phosphoglycerol (n-C18:1)[M-H]-/ 2-Acyl-sn-glycero-3-phosphoglycerol (n-C18:1)[M-H]-/	509.288	-1.75222	-2.27295	-2.33429	-1.87162	-1.11675	-1.52521	-0.567413	-1.73133	1.01721	-2.34625	-1.66669	-2.07311	-1.46625	-1.52324	-3.21113	-1.92842	-2.22873	-2.10394	-2.72673	-1.48158	-1.41339
1agpg180_p/ 2agpg180_c/	1-Acyl-sn-glycero-3-phosphoglycerol (n-C18:0)[M-H]-/ 2-Acyl-sn-glycero-3-phosphoglycerol (n-C18:0)[M-H]-/	511.304	0.00927592	-0.95605	-0.391868	-0.0797389	-0.582975	-0.9462	0.185277	-1.19661	0.512648	-0.650531	-1.20957	-0.614131	-1.22365	-0.794183	-2.49014	-1.95614	-1.2973	-1.24005	-0.639268	-0.246991	-0.392165
gtp_e/	GTP C10H12N5O14P3[M-H]-/	521.983	-1.18245	-1.45721	-0.746122	-0.511357	-0.860552	-1.20601	-0.0887413	0.393303	-0.42225	-0.392006	-0.237178	-0.608851	-0.992251	-1.22203	-0.358981	1.79627	1.36925	1.09639	-0.778266	-1.51194	-1.99017
ckdo_c/	CMP-3-deoxy-D-manno-octulosonate[M-H]-/	542.103	-0.175453	0.289956	0.66986	1.14882	-1.48242	-1.41922	-0.700132	0.87123	-0.848757	-1.80204	-1.43764	-0.475043	1.7812	1.34515	1.15539	2.82371	1.72408	1.64048	-2.64017	-2.65353	-4.01685
dtdp4d6dg_c/ dtdp4d6dm_c/	DTDP-4-dehydro-6-deoxy-D-glucose[M-H]-/ DTDP-4-dehydro-6-deoxy-L-mannose[M-H]-/	545.058	-0.446848	-0.036758	-0.0223677	-0.0876004	0.246439	0.0105419	-0.280178	0.368765	-0.175821	0.523541	-0.922028	-0.548542	0.2438	-0.273173	1.07297	2.01225	2.09402	1.3854	0.24329	-0.681632	-0.172381
dtdprmn_c/	DTDP-L-rhamnose[M-H]-/	547.074	-0.992576	-1.26244	-0.5707	-0.610928	-1.25427	-0.967811	0.00301443	0.21439	-0.255503	-0.0473105	0.192885	-0.132343	0.60846	-0.113252	1.24119	1.62286	0.847377	0.934049	-0.15016	-0.740382	-1.28878
prbamp_c/ adprib_c/	1-(5-Phosphoribosyl)-AMP[M-H]-/ ADPribose C15H21N5O14P2[M-H]-/	558.064	-1.50234	-2.94215	-1.81288	-0.672724	-1.68828	-1.24551	-0.0967305	-0.0832349	0.164672	0.57594	0.469828	0.142611	-1.97539	-3.09053	-0.702239	-0.00728777	-0.232965	-0.781638	0.301907	-0.026564	-0.615223
dtdpglu_c/	DTDPglucose[M-H]-/	563.068	-1.3056	-2.50784	-0.670716	0.18826	-0.695225	-1.61178	-0.0376863	0.251846	-0.260059	-0.400394	0.222503	-0.769745	0.293311	-0.367404	0.758727	2.0273	1.19858	0.986626	0.20764	-0.377787	-0.729558
ppp9_c/	Protoporphyrin[M+H]+/	563.265	-0.125524	-0.770256	-1.47811	-0.443258	-0.868021	0.302137	-0.51215	0.0157531	0.364958	0.384324	0.315273	-0.161226	0.137733	-0.470445	-0.0790326	0.521369	-0.13962	0.0788615	-0.305578	-0.116653	-0.27209
udpgalfur_c/ udpgal_c/ udpg_e/	UDP-D-galacto-1,4-furanose[M-H]-/ UDPgalactose[M-H]-/ UDPglucose[M-H]-/	565.048	-2.0258	-2.32894	-2.11261	-2.2477	-2.95195	-2.29577	-0.0504641	0.317092	-0.342711	-0.731603	-0.336628	-0.615574	-2.36974	-3.21954	-2.09459	1.28735	0.445473	0.484081	-1.23905	-1.68393	-2.46075
pppg9_c/	Protoporphyrinogen IX[M-H]-/	567.298	0.0819834	-1.10419	-0.172068	-0.0342435	-0.0420025	0.110808	0.399409	-0.719405	0.10257	0.169193	-0.743155	-0.442397	-0.212356	-0.591277	-0.706012	-1.22944	-0.585548	-0.142395	-0.168428	0.0579462	-0.823746
prlp_c/	5-[(5-phospho-1-deoxyribulos-1-ylamino)methylideneamino]-1-(5-phosphoribosyl)imidazole-4-carboxamide[M-H]-/	576.075	-0.00843098	-1.04353	-1.76697	0.306547	1.29788	0.446062	0.789796	-0.0625435	-1.67302	5.33283	5.85176	5.49621	0.807805	0.788044	0.622786	0.128341	1.23446	0.447969	0.05387	-0.666246	1.11398
udpglcur_e/	UDP-D-glucuronate[M-H]-/	579.027	-0.537926	-0.706143	-0.207229	-0.446505	-0.939229	-0.626338	0.0602306	0.248558	-0.378291	-0.142245	0.241613	-0.210622	0.187042	-0.644046	1.05125	1.97929	0.942289	1.21886	0.22828	-0.67294	-1.08975
dtdp4aaddg_c/	DTDP-4-acetamido-4,6-dideoxy-D-galactose[M-H]-/	588.1	-0.875101	-1.07779	-1.06493	-1.41672	-2.27145	-2.65273	-0.0115586	0.17991	-0.19237	-0.43977	-0.0465188	-0.234332	0.107619	-1.25255	0.415063	1.71465	0.620533	0.870681	-0.109761	-0.789784	-1.45482
pa141_c/	1,2-ditetradec-7-enoyl-sn-glycerol 3-phosphate[M+H]+/	589.386	-0.699276	-1.44506	-1.01734	-0.685962	-0.019154	-0.10361	-0.172282	0.331201	-0.226845	-1.35802	0.346278	-0.349086	-0.46857	-1.07304	-0.0400297	2.81816	0.496419	0.172756	-0.121301	-0.430421	-0.407963
ppgpp_c/	Guanosine 3',5'-bis(diphosphate)[M-H]-/	601.95	-1.21091	-0.914499	-0.74647	0.00973809	-0.643966	-0.271994	0.035075	0.238899	-0.330433	-1.51565	-1.05921	-2.25765	-0.130362	-1.49221	-0.495839	0.478658	-0.0389815	0.0658856	-1.60373	-0.842369	-2.23862
udpacgal_p/ uacgam_e/ uacmam_c/	UDP-N-acetyl-D-galactosamine[M-H]-/ UDP-N-acetyl-D-glucosamine[M-H]-/ UDP-N-acetyl-D-mannosamine[M-H]-/	606.074	-1.96527	-2.13657	-1.31666	-1.65834	-1.95201	-1.51646	0.119419	0.127509	-0.284024	-1.39203	-0.673795	-0.989571	-0.294138	-0.735684	0.284383	1.35515	0.746184	0.679774	-0.821611	-1.46807	-1.67432
gthox_e/	Oxidized glutathione[M-H]-/	611.145	-3.11436	-4.15447	-3.36	-3.1995	-3.53458	-3.01601	-0.304836	0.345555	-0.120567	1.17196	1.78841	1.23407	-3.1915	-3.70398	-2.59485	1.3245	0.339491	0.386287	0.389679	-0.112797	-0.366185
feoxam_c/	Generic ferrioxamine-Fe-III[M+H]+/	614.272	-1.17551	-0.189287	-0.911368	-3.13061	-3.13061	-3.13061	0.592647	-0.501169	-0.348399	1.41473	2.30236	1.26501	-2.08162	-3.13061	-2.28899	1.90703	1.79076	1.25976	1.28935	1.41633	1.60656
adphep_DD_c/ adphep_LD_c/	ADP-D-glycero-D-manno-heptose[M-H]-/ ADP-L-glycero-D-manno-heptose[M-H]-/	618.086	-1.52704	-2.01235	-0.52019	-1.20141	-1.88523	-1.23658	-0.480985	0.470549	-0.155413	-0.997927	-0.275172	0.292351	-0.634066	-0.892411	0.714364	1.87273	1.09717	1.10766	-1.21933	-1.95831	-1.71429
pe141_c/	Phosphatidylethanolamine (ditetradec-7-enoyl, n-C14:1)[M+H]+/	632.429	0.779068	-0.307634	0.787874	0.300754	1.28003	1.59891	-0.20573	-0.129555	0.285446	0.311141	-0.450345	-1.24915	-2.44312	-1.10982	-0.955299	1.75587	1.21322	-0.118396	0.321021	-1.77621	0.0916895
2oph_c/	2-Octaprenylphenol[M-H]-/	637.535	-5.05838	-5.59781	-5.00801	-6.19941	-6.38994	-5.68074	-0.237173	-2.97237	1.01734	-5.535	-6.28308	-7.78148	-5.74525	-5.73676	-5.56234	-5.16877	-4.22653	-4.57191	-9.05594	-5.70733	-9.05594
anhm3p_c/	1,6-anhydrous-N-Acetylmuramyl-tripeptide[M-H]-/	646.258	-1.34206	-0.515979	-0.43582	-0.773653	-1.33085	-0.850258	0.0788394	-0.803088	0.454924	-0.493678	-1.39883	0.250592	-1.00803	-0.521175	-1.12597	-2.20113	-1.41089	-1.49014	-0.606337	-0.518567	-0.364589
pa160_c/	1,2-dihexadecanoyl-sn-glycerol 3-phosphate[M+H]+/	649.48	0.796377	1.17496	0.815922	-2.19584	-2.98195	-0.703137	0.475578	0.0970108	-0.889048	0.075112	-2.98195	0.297171	0.490208	-0.383775	0.2848	0.327933	-0.900418	0.390693	1.49099	0.641904	-0.448822
minohp_p/	Myo-Inositol hexakisphosphate[M-H]-/	658.854	-0.727644	-0.0764459	-0.611965	-1.28755	-1.07819	-0.658713	0.764161	-0.359123	-0.937933	-1.58385	-0.657036	-1.72274	-1.28072	-0.785387	-1.24121	-0.215441	-0.293111	-1.15053	-1.2139	0.221409	-0.867463
nad_c/	Nicotinamide adenine dinucleotide[M-H]-/	662.102	-1.12753	-1.31783	-0.726639	-0.84935	-1.64095	-1.07815	-0.0444488	0.352026	-0.407387	-0.638312	-0.329779	-0.782767	0.243407	-0.571859	1.05112	1.67523	0.630691	0.773629	-0.553229	-1.43165	-1.87562
nadh_c/	Nicotinamide adenine dinucleotide - reduced[M-H]-/	664.118	-1.01957	-0.340666	0.405367	-1.47377	-2.41207	-1.8118	-0.342293	0.595692	-0.514539	-0.557943	0.667002	-1.01183	0.214698	0.186144	1.11226	0.511801	0.181182	0.517624	0.67692	0.273794	-0.337875
maltttr_p/	Maltotetraose[M-H]-/	665.215	1.86224	1.50347	2.39969	2.0954	2.0508	2.11391	0.0399183	-0.333526	0.236768	2.15135	1.75161	1.436	2.853	2.24342	3.19112	1.70649	1.3894	1.91406	2.94745	2.9445	2.64903
pg140_p/	Phosphatidylglycerol (ditetradecanoyl, n-C14:0)[M+H]+/	667.454	-0.80795	-0.519249	-3.21756	-6.13047	-3.881	-1.71087	-0.0698614	0.573135	-0.837745	-1.45422	-2.15826	-5.20475	-0.878368	-0.0731375	-1.52585	-1.30242	-2.0697	-2.67162	0.0523266	-1.2217	-1.88914
enter_p/	Enterochelin[M-H]-/	668.137	-1.57911	-1.2168	-0.0751177	-3.47685	-3.69607	-3.64457	0.00239634	0.350913	-0.467992	-0.750993	-0.860536	-1.42018	1.76083	0.861067	3.28879	0.7005	0.597755	0.553376	-1.71175	-2.1854	-2.71264
uamr_c/	UDP-N-acetylmuramate[M-H]-/	678.095	-0.78478	-1.08594	-0.757304	-1.25979	-1.51642	-1.28607	-0.109138	0.245657	-0.172628	0.393381	0.90751	0.593206	0.490223	0.00801733	1.33334	1.32658	0.93163	1.11216	0.375703	-0.191145	-0.634858
3ophb_c/	3-Octaprenyl-4-hydroxybenzoate[M+H]+/	683.54	0.845796	0.236636	0.862471	1.2999	1.38267	1.62414	-0.657337	0.222666	0.261909	0.610521	-0.00346337	-0.953035	1.02871	0.291393	0.696417	-0.633046	-1.20929	-0.72362	1.67059	-0.0726087	-0.20745
2ombzl_c/	2-Octaprenyl-6-methoxy-1,4-benzoquinol[M-H]-/	683.541	-1.38633	-2.13181	-2.21771	-1.95829	-3.31824	-1.51993	-0.397049	-2.80458	1.06864	-3.94273	-3.94273	-1.9359	-3.94273	-1.51255	-3.94273	-3.2931	-2.98287	-3.94273	-3.94273	-3.94273	-3.21237
gdptp_c/	Guanosine 3'-diphosphate 5'-triphosphate[M+H]+/	683.931	1.21424	0.310054	-1.52801	2.73333	3.00092	3.11792	-0.444426	0.732956	-0.729574	-0.896575	0.667634	0.560383	0.168335	-1.42159	0.130562	0.248195	-0.109796	0.374273	1.45592	1.41186	0.800463
nadhx__R_c/ nadhx__S_c/	(R)-NADHX[M+H]+/ Adenosine 5'-(3-{5-[(2S)-5-carbamoyl-2-hydroxy-3,4-dihydropyridin-1-yl]-5-deoxy-?-D-ribofuranosyl} dihydrogen diphosphate)[M+H]+/	684.143	1.60085	2.8937	2.90236	3.34782	3.31462	2.02873	-1.7935	0.588808	0.272054	-1.06759	0.664492	-0.880517	1.03857	-1.7935	-0.296495	-0.305891	-1.7935	-1.7935	3.76316	3.6693	-0.912802
dpcoa_c/	Dephospho-CoA[M-H]-/	686.142	-2.50786	-1.60164	-0.285698	-0.495978	-1.73312	-1.52114	-0.015342	0.298408	-0.35699	-1.07603	-0.788903	-1.69413	1.92116	0.11351	5.72573	1.2969	0.87498	0.996462	-1.29773	-1.45129	-1.91853
23dhbzs3_c/	2-3-dihydroxybenzoylserine trimer[M-H]-/	686.148	-1.97931	-1.96347	-0.0466987	-1.39957	-1.55962	-1.61343	0.250306	0.0793264	-0.407333	-0.750129	-0.484219	-0.885457	2.27842	0.348166	6.16412	1.59158	1.289	1.42259	-1.05736	-1.03215	-1.43306
pe161_p/	Phosphatidylethanolamine (dihexadec-9enoyl, n-C16:1)[M-H]-/	686.477	-0.171785	-1.15511	-0.215383	-0.0231773	-0.382567	-0.227744	-0.283495	-0.698196	0.643449	-3.52188	-3.3354	-3.83073	-1.0521	-2.03948	-1.25807	-2.65305	-2.63189	-2.07566	-3.62988	-3.09354	-3.29792
cdigmp_c/	Cyclic diguanosine monophosphate[M+H]+/	691.102	0.369996	0.323578	0.696236	0.66843	0.58598	0.244466	-0.530092	-0.475775	0.667583	-0.826332	-0.848588	-1.20788	0.425541	-0.366324	0.148979	-0.779014	-3.09314	-1.13375	-0.981413	-1.52323	-2.47836
2dmmq8_c/	2-Demethylmenaquinone 8[M+H]+/	703.545	-0.384394	-0.524648	-0.981818	-0.662525	-0.335295	-0.621566	-0.491249	-0.857876	0.796454	-0.957843	-1.61241	-1.86992	-0.0671755	-0.748851	-0.465902	-1.04768	-1.37465	-0.919936	-1.2915	-1.4888	-1.37747
cpe160_c/	Cyclopropane phosphatidylethanolamine (dihexadec-9,10-cyclo-anoyl, n-C16:0 cyclo)[M-H]-/	714.508	0.150423	-0.857804	-0.0114971	0.470758	0.211827	0.387541	-0.263236	-0.697153	0.632264	-2.77022	-2.58047	-3.04572	-0.170569	-1.25473	-0.499609	-1.89473	-1.75398	-1.27524	-2.74838	-2.06492	-2.57993
2omhmbl_c/	2-Octaprenyl-3-methyl-5-hydroxy-6-methoxy-1,4-benzoquinol[M+H]+/	715.566	-0.88678	-1.46047	-0.687418	-1.49178	-1.415	-0.930001	0.110488	0.0737435	-0.204296	-1.23531	-1.37342	-1.63557	-0.303968	-0.32518	0.122053	-2.74021	-2.9187	-1.53698	-1.34496	-3.13231	-1.68275
anhm4p_c/	1,6-anhydrous-N-Acetylmuramyl-tetrapeptide[M-H]-/	717.295	-0.02725	-0.256772	-0.661349	0.106959	-0.410144	0.102594	-0.499771	-0.917487	0.818319	-0.673256	-1.23247	-0.838911	-0.451248	-0.598795	-0.660578	-1.4215	-0.797565	-2.71782	-4.86772	-0.0877409	-0.858907
pg161_c/	Phosphatidylglycerol (dihexadec-9-enoyl, n-C16:1)[M-H]-/	717.471	-0.63461	-1.46682	-0.609237	-0.493	-0.951593	-0.568543	-0.228218	-0.930693	0.697511	-2.49628	-3.60168	-3.83054	-1.22224	-3.25824	-1.90616	-3.25509	-2.58516	-2.40539	-3.33691	-3.9754	-3.7459
prbatp_c/	1-(5-Phosphoribosyl)-ATP[M+H]+/	720.012	-1.5484	-2.85129	-1.95654	-1.55521	-1.52813	-1.09	0.0286386	0.270128	-0.369528	-1.27536	-1.42878	-1.24538	-1.085	-1.69235	-0.927633	-2.70415	-2.59556	-2.49608	-3.63905	-4.10676	-3.65524
feenter_e/	Fe-enterobactin[M+H]+/	723.063	-0.899686	-3.4019	-2.57012	-0.883237	-1.35366	-1.15298	0.0212602	0.3236	-0.446727	0.517588	0.737296	0.560551	-0.491136	-1.20879	-1.23744	-1.08609	-0.662279	-0.48284	-0.645946	-0.721121	-0.910448
pg160_p/	Phosphatidylglycerol (dihexadecanoyl, n-C16:0)[M+H]+/	723.517	-0.754225	-1.42063	-0.220287	-0.35508	-0.575346	-0.198429	-0.403121	0.045238	0.277302	-1.46031	-0.734208	-1.17209	-0.380607	-0.640862	0.0414628	-1.2024	-1.53602	-0.993684	-1.1045	-0.922771	-1.68909
q8_c/	Ubiquinone-8[M-H]-/	725.551	-0.95821	-2.68594	-1.35964	-1.7755	-1.2251	-2.69702	-0.0433045	-3.57137	0.960102	-3.9297	-3.74588	-3.9297	-1.9267	-1.3962	-1.76326	-3.9297	-2.77274	-2.52506	-1.60502	0.148757	-0.721562
q8h2_c/	Ubiquinol-8[M-H]-/	727.567	0.885588	-0.0651217	0.685367	0.80799	0.452644	0.2032	0.228759	-1.51651	0.564274	-1.39862	-1.61661	-1.79941	1.31696	0.31758	0.614109	-2.85263	-1.63395	-1.01208	-1.24529	-0.447623	-0.454512
ps161_c/	Phosphatidylserine (dihexadec-9-enoyl, n-C16:1)[M+H]+/	732.481	-0.757617	-1.47874	-0.227109	-0.0741676	0.206086	-0.0401223	-0.306615	-0.114115	0.342002	-0.209538	0.0445132	-0.675718	0.181993	-1.39371	-0.485977	-1.74484	-1.80304	-1.80422	-0.605006	-0.380823	-0.340874
ps160_c/	Phosphatidylserine (dihexadecanoyl, n-C16:0)[M-H]-/	734.498	0.0853689	-0.708741	-0.112304	0.231866	-0.0440119	0.360138	-0.319317	-1.24816	0.829902	-2.59925	-2.75933	-2.41462	1.11902	-0.0850821	0.508567	-1.62904	-1.56017	-1.70644	-1.88816	-1.62884	-2.13336
fe3dhbzs3_c/	2-3-dihydroxybenzoylserine trimer-Fe-III[M+H]+/	741.074	0.780262	0.111872	0.794168	1.24227	1.20847	0.777133	-0.0189235	0.248759	-0.277803	-0.459923	-0.130808	-0.651436	0.702659	-0.142246	0.661696	-0.936577	-0.864992	-0.911946	0.268863	0.395271	-0.479969
fecrm_c/	Ferrichrome[M+H]+/	741.238	1.02432	0.612356	1.25998	1.08835	1.15766	1.00352	-0.796068	0.538928	-0.0421742	-0.727467	-0.47272	-0.187841	0.468816	-0.52622	0.0801599	-2.55613	-2.55627	-1.15722	-0.15321	-0.0622811	-0.250504
nadp_c/	Nicotinamide adenine dinucleotide phosphate[M-H]-/	742.068	-0.644953	-1.08674	-0.719268	-0.561218	-1.11561	-0.57116	-0.0860423	0.300347	-0.274991	-0.82645	-0.32543	-0.701674	0.444304	-0.0774468	1.21289	1.34069	0.694593	0.827694	-0.727228	-1.5882	-1.51605
pe181_c/	Phosphatidylethanolamine (dioctadec-11-enoyl, n-C18:1)[M-H]-/	742.539	0.195315	-0.719638	-0.0761756	0.702871	0.457437	0.562606	-0.275232	-0.786335	0.672531	-2.29967	-2.17154	-2.79554	0.281995	-0.852892	-0.112221	-1.49981	-1.27996	-0.909018	-1.91884	-1.28379	-1.92481
pgp141_c/	Phosphatidylglycerophosphate (ditetradec-7-enoyl, n-C14:1)[M+H]+/	743.389	-0.0388148	0.292093	0.400564	-0.211625	0.375015	0.547336	-0.0699085	0.0208678	0.0464659	-0.576348	-0.491317	-1.22333	-0.0429233	-0.514618	0.229414	-0.93029	-1.17622	-0.44792	-0.268545	-0.128089	-0.58822
cpg160_c/	Cyclopropane phosphatidylglycerol (dihexadec-9,10-cyclo-anoyl, n-C16:0 cyclo)[M-H]-/	745.503	-0.308887	-1.41826	-0.413614	-0.228005	-0.429259	-0.261938	-0.254027	-1.11625	0.765666	-3.38285	-2.87205	-3.4644	-0.890101	-2.32534	-1.55731	-2.80142	-2.04973	-1.64748	-3.35088	-2.56936	-3.4001
nadph_c/	Nicotinamide adenine dinucleotide phosphate - reduced[M+H]+/	746.098	1.1158	1.04118	1.7275	0.285536	0.264678	0.0651055	0.148956	0.391774	-0.787797	-0.528266	-0.553632	-1.16432	0.546498	-0.117033	0.138644	-0.595797	-0.38709	-0.926331	-0.442899	-0.867471	-1.3125
pe180_c/	Phosphatidylethanolamine (dioctadecanoyl, n-C18:0)[M+H]+/	748.585	0.663032	0.247492	1.28383	0.764947	0.792177	0.212545	-0.884589	-0.125645	0.624582	0.128938	-0.33975	-0.81983	0.373088	-0.308217	-0.0832697	-1.22679	-2.02409	-1.3456	0.976864	-0.320127	-0.576802
uama_c/	UDP-N-acetylmuramoyl-L-alanine[M+H]+/	751.147	3.52335	3.61337	3.57769	0.27528	-0.351125	0.304441	0.267199	0.28776	-0.79639	-0.019855	-1.33979	-1.05146	0.752042	-0.15114	0.139071	-0.775194	-0.620243	-1.32527	-0.659951	-0.444358	-1.13794
athtp_c/	Adenosine thiamine triphosphate[M+H]+/	754.097	0.180081	-0.0866864	0.176076	0.155879	-0.266942	0.422424	0.46521	-0.265142	-0.344897	-0.73528	-0.425421	-0.647785	0.576843	-0.454427	0.203791	-1.15567	-0.625226	-0.820557	-0.297213	-2.47869	-0.841671
nadphx__R_c/ nadphx__S_c/	(R)-NADPHX[M+H]+/ (S)-NADPHX[M+H]+/	764.109	-0.0856321	-1.4224	-0.238205	-0.141012	0.115795	0.128355	0.0792457	0.324047	-0.531788	-0.342353	-0.983912	-1.17072	0.466253	-0.230244	0.206826	-1.09319	-0.549939	-0.488912	-0.522715	-1.25381	-1.42551
coa_c/	Coenzyme A[M-H]-/	766.108	-1.04044	-1.32121	-0.57693	-0.189147	-0.979419	-0.671908	0.0645749	0.116622	-0.200863	-1.47227	-1.06379	-1.30652	0.416814	-0.318238	1.11218	0.670569	0.0799864	0.500499	-1.07079	-1.67994	-2.34369
cpgn_un_e/	Coprogen unloaded (no Fe(III))[M+H]+/	769.398	0.0614795	0.130598	-0.0380535	-0.288724	-0.724555	-0.169865	0.382848	0.212295	-0.89551	-1.19433	-0.281322	-0.804182	0.142252	-0.420065	0.315948	0.134517	0.718873	0.446505	-0.649694	-1.2682	-0.701518
cpe180_c/	Cyclopropane phosphatidylethanolamine (dioctadec-11,12-cyclo-anoyl, n-C18:0 cyclo)[M+H]+/	772.585	-0.125282	-0.301477	-0.391414	-0.0995181	0.0879016	0.182	-0.00580218	-0.0020015	0.00776969	-0.907965	-0.692318	-1.49749	0.379986	0.187691	0.397404	1.07639	2.55974	2.0584	-0.663596	-0.80508	-0.810618
pg181_p/	Phosphatidylglycerol (dioctadec-11-enoyl, n-C18:1)[M-H]-/	773.534	-0.0171438	-1.07593	-0.305156	0.0736359	-0.127183	0.0203961	-0.293078	-1.1931	0.80445	-3.32533	-2.5099	-3.09561	-0.599047	-1.97285	-1.2685	-2.3221	-1.65466	-1.32159	-2.6306	-1.67061	-2.73797
pg180_c/	Phosphatidylglycerol (dioctadecanoyl, n-C18:0)[M+H]+/	779.58	-2.08075	-3.05003	-2.67527	-2.26564	-1.91055	-2.35824	0.3071	0.0176389	-0.414113	-1.90178	-2.47993	-2.77495	-0.622027	-1.25902	-0.754969	-2.97208	-1.60748	-2.24609	-2.77078	-3.33456	-3.2134
fad_p/	Flavin adenine dinucleotide oxidized[M-H]-/	784.15	-0.684436	-0.405712	-0.34879	-0.43074	0.0971636	0.41047	0.234663	-0.0241311	-0.251615	-1.13594	-0.381896	-0.434805	-0.279165	0.388623	0.169731	1.10348	0.223018	0.159023	-0.68337	0.13134	-0.148736
u3hga_c/	UDP-3-O-(3-hydroxytetradecanoyl)-D-glucosamine[M+H]+/	792.272	0.16979	-1.0182	-1.82182	1.72858	1.75412	1.9009	0.135758	0.210034	-0.425434	-0.787825	-0.738417	-0.718618	0.2615	-0.172993	0.0338744	-1.01089	-0.985635	-0.876609	-0.338621	-0.412996	-0.786705
ps180_c/	Phosphatidylserine (dioctadecanoyl, n-C18:0)[M+H]+/	792.575	-0.569289	-1.64872	-0.913737	-0.571016	-0.407009	-0.483862	-0.579107	-0.925201	0.851211	-1.93136	-1.67154	-2.28842	-0.621699	-1.26837	-0.941343	-1.75111	-2.09365	-1.2776	0.792026	0.569564	-0.142481
forcoa_c/	Formyl-CoA(4-)[M+H]+/	796.117	-0.129347	-0.786978	-0.519114	0.577395	0.131347	0.825366	0.151595	0.401765	-0.815835	-0.819958	-0.194423	-0.0872371	0.562494	0.162343	0.619795	-0.913565	-1.32629	-1.15995	-0.191626	-0.287796	-0.163768
pgp161_c/	Phosphatidylglycerophosphate (dihexadec-9-enoyl, n-C16:1)[M+H]+/	799.452	0.191142	-0.361007	-0.345641	0.899624	1.08733	0.889935	-0.442664	0.481593	-0.204332	-0.509835	-0.274641	-0.571579	0.355622	-0.0681742	-0.659815	-0.551801	-0.868328	-0.480727	-0.290645	-0.498191	-0.432617
cpg180_c/	Cyclopropane phosphatidylglycerol (dioctadec-11,12-cyclo-anoyl, n-C18:0 cyclo)[M+H]+/	803.58	-0.256324	-0.617042	-0.983954	1.21262	1.07938	1.15047	-0.279799	0.254857	-0.0246247	0.244404	0.317873	-0.327618	0.645723	0.0336458	0.404542	-0.345178	-1.0992	-0.451895	0.984925	0.927933	0.963558
accoa_c/	Acetyl-CoA[M-H]-/	808.119	-0.578197	-0.41332	0.210202	-1.08079	-1.27097	-0.758279	-0.109401	0.553896	-0.725035	0.506659	-0.576364	-0.595049	-0.241645	-0.498629	0.534124	-0.0925598	-1.53384	-0.509884	0.294515	-0.728666	-0.608634
prpncoa_c/	Propenoyl-CoA[M+H]+/	822.133	0.461739	-0.544524	0.236167	0.264508	-0.301489	0.0231633	-0.162966	0.0173894	0.130518	-1.39189	-1.23284	-1.2262	0.644448	0.348307	-0.161476	-1.24807	-1.62236	-1.27312	-1.68527	-0.689541	-1.7146
ppcoa_c/	Propanoyl-CoA[M-H]-/	822.134	0.599341	0.56733	-1.96826	-0.293049	0.395753	0.805998	0.1134	-0.788556	0.421481	-1.91518	-1.68637	0.730235	1.29458	0.134339	1.90787	1.44446	1.19887	0.789109	-1.17697	1.20108	1.07813
cpgn_c/	Coprogen[M+H]+/	822.309	0.0288628	-0.064266	0.478559	-0.0492389	0.583294	-0.792551	0.0758696	0.413687	-0.703883	-0.681959	-1.00067	-0.559268	0.00234075	-0.49213	0.34201	-0.785289	-0.862555	-1.50375	-1.99448	-0.833538	-0.759691
maltpt_c/	Maltopentaose[M-H]-/	827.267	1.59806	1.15307	2.01862	1.7691	1.45876	1.80448	-0.258607	-0.241619	0.398689	2.59964	2.36942	1.97672	2.62432	1.93378	3.05198	2.81685	2.36691	2.76764	3.40839	3.22782	2.90419
u3aga_c/	UDP-3-O-(3-hydroxytetradecanoyl)-N-acetylglucosamine[M+H]+/	834.282	-0.569466	-0.062815	-0.128357	0.19494	-0.56834	-1.14395	0.412704	-0.44874	-0.0952046	-2.00511	-0.511157	-0.761062	0.125961	-0.325307	0.553023	0.887594	0.863415	0.55137	-1.60477	-0.788083	-2.00511
uppg3_c/	Uroporphyrinogen III[M-H]-/	835.268	-0.975435	0.863798	0.541211	-0.456065	0.506268	-5.64596	-4.15944	-0.0898717	1.00319	-0.464326	-5.53432	0.578045	-1.21904	1.72308	-5.64596	-0.354071	-2.59055	-0.395963	-5.64596	0.995022	1.26741
b2coa_c/	Crotonoyl-CoA[M+H]+/	836.149	1.36706	1.70025	1.65581	0.195971	-0.0672038	0.655214	0.278481	0.165097	-0.586749	0.0387132	-0.939058	-0.587965	-0.281067	0.143604	0.367737	-0.0816498	0.335462	0.499005	-0.546615	-1.42881	-1.00922
btcoa_c/	Butanoyl-CoA[M-H]-/	836.15	0.106522	0.186238	-0.406666	-1.47218	0.0265281	0.10424	0.498288	-7.21913	0.660611	-1.79016	-1.51077	-0.707682	1.2007	0.723119	1.74934	-0.479935	-7.21913	0.128227	0.475066	-0.256174	-0.0479137
ap4a_c/	P1,P4-Bis(5'-adenosyl) tetraphosphate[M+H]+/	837.056	0.876945	1.1172	1.12047	-0.274223	0.198745	-0.516164	0.339433	-0.0100814	-0.431085	-1.26546	-1.18371	-0.627273	0.347584	-0.138892	0.359006	0.854414	1.51011	1.08636	-0.787276	-0.858284	-1.24478
hemeO_c/	Heme O C49H56FeN4O5[M+H]+/	839.383	0.074084	-0.735674	-0.221591	0.244686	-0.0590342	0.251504	0.413216	0.0576418	-0.672116	-1.39679	-0.166942	-1.08113	0.169997	-1.12238	0.860689	0.379682	0.866916	0.500199	-0.93259	-0.594419	-1.91776
oxalcoa_c/	Oxalyl-CoA[M+H]+/	840.107	-0.193757	-1.05723	-0.655868	0.0149512	-0.589782	-0.398758	0.184886	0.333085	-0.72841	-1.45445	-1.24747	-2.06706	-0.776218	-0.464418	0.357229	0.818644	0.360619	-0.0703756	-1.2801	-1.52755	-3.33061
cdpdddecg_c/	CDP-1,2-didodecanoylglycerol[M+H]+/	842.396	-0.267144	-0.256318	0.0356919	-0.0497016	-0.117615	0.228409	-0.0470356	0.498299	-0.690754	-1.18216	-0.0884981	-1.64774	-0.127563	0.0499651	0.0312407	-0.210438	-0.0220574	-0.0848814	-0.717989	-0.241007	-1.76564
anhgm3p_c/	N-Acetyl-D-glucosamine(anhydrous)N-Acetylmuramyl-tripeptide[M-H]-/	849.337	-0.749853	-0.294521	-0.109989	-1.51745	-2.64852	-2.64852	-0.280764	0.26604	-0.0374996	-0.7222	-0.469699	-0.267071	-0.855371	-0.986116	-0.155009	-0.466248	-1.58003	-0.902834	-0.811756	-2.09955	-1.90603
aacoa_c/	Acetoacetyl-CoA[M+H]+/	852.144	-2.38446	-1.71244	-2.37922	-0.881773	-1.55652	-1.56186	0.204686	0.332636	-0.765492	-1.53168	-2.10517	-2.59249	-0.476122	-0.965305	-0.708344	-1.83666	-1.59521	-1.99082	-1.36897	-2.36746	-2.27515
malcoa_c/	Malonyl CoA C24H33N7O19P3S[M+H]+/	854.123	-1.04292	-1.62091	-1.08528	-0.87092	-2.08012	-0.433562	0.142674	0.348154	-0.682418	-0.438622	-0.0621418	-0.502906	-0.480929	-0.601699	-0.551457	-1.41964	-2.34287	-0.841733	-1.67758	-2.30948	-3.0401
3hbcoa_c/	(S)-3-Hydroxybutanoyl-CoA[M+H]+/	854.159	-1.03176	-2.76232	-1.63339	-1.73826	-1.53709	-1.08658	-0.0122996	0.26739	-0.313189	-0.627039	-0.537372	-1.01789	-0.826874	-2.05351	-0.477903	-1.2319	-1.32948	-1.20085	-2.92235	-3.13068	-2.62362
pgp181_p/	Phosphatidylglycerophosphate (dioctadec-11-enoyl, n-C18:1)[M+H]+/	855.515	-0.603578	-0.451079	0.0131251	0.398475	-0.0860164	-1.25145	0.416057	-0.213842	-0.315655	0.870125	1.34557	0.85779	0.136834	0.135234	0.635371	-0.645624	-0.191919	-0.403183	-1.53164	-2.11843	-0.829352
pgp180_c/	Phosphatidylglycerophosphate (dioctadecanoyl, n-C18:0)[M+H]+/	859.546	-1.01505	-3.12718	-3.67588	-0.0797942	-0.19234	0.196617	0.252718	0.244545	-0.680773	1.94411	2.36949	1.86032	-0.261327	-0.759803	-0.531212	-2.42728	-2.07868	-1.65672	-0.879471	-0.872406	-0.559663
hx2coa_c/	Trans-Hex-2-enoyl-CoA[M+H]+/	864.18	-1.04069	-4.17589	-3.63308	1.88653	1.71531	1.97748	0.0738003	0.0880171	-0.176893	-0.638512	-0.992609	-1.39296	-0.728789	-1.17161	-1.9821	-0.891745	-1.8329	-2.86905	0.554724	-0.402838	-0.977615
dscl_c/	Dihydrosirohydrochlorin[M+H]+/	865.314	-0.0350234	-0.0710723	0.249119	0.869223	0.168323	-0.447514	0.347445	0.270548	-0.939458	-0.265228	0.896331	-0.631306	0.116348	-0.598965	0.207002	-0.907726	-0.38506	-0.6031	0.660956	1.14123	0.215789
mmcoa__S_c/ succoa_c/	(S)-Methylmalonyl-CoA[M-H]-/ Succinyl-CoA[M-H]-/	866.124	-5.94727	-0.814076	-0.592996	-3.21817	-2.11193	-2.35139	-0.311373	0.533586	-0.421588	-0.0635828	0.516685	-0.474276	-0.881217	-1.37825	0.479881	2.95638	2.28778	2.12462	0.0257738	-0.50401	-1.55437
malcoame_c/	Malonyl-CoA methyl ester[M-H]-/	866.124	-5.94727	-0.814076	-0.592996	-3.21817	-2.11193	-2.35139	-0.311373	0.533586	-0.421588	-0.0635828	0.516685	-0.474276	-0.881217	-1.37825	0.479881	2.95638	2.28778	2.12462	0.0257738	-0.50401	-1.55437
gp4g_c/	P1,P4-Bis(5'-guanosyl) tetraphosphate[M+H]+/	869.045	-1.36305	-0.73791	-0.236008	-0.930243	-0.852419	-0.17462	-0.0678141	-0.0302829	0.0931399	0.306154	0.235901	-1.95934	-0.85015	-0.996443	0.0295497	-1.98006	-2.56098	-2.56098	0.45802	0.0381822	0.0660453
apg141_c/	Acyl phosphatidylglycerol (n-C14:1)[M-H]-/	869.591	1.21399	1.41928	-0.0189173	0.118759	1.30379	1.00411	-0.306408	-1.99431	0.956323	-0.126134	-0.528501	-0.791621	-0.822503	0.527101	-0.550109	-2.17824	-0.958928	-2.05913	-0.0870178	1.00065	1.37329
apg140_c/	Acyl phosphatidylglycerol (n-C14:0)[M+H]+/	877.653	-1.24668	0.404229	-0.135256	0.0793948	0.74246	0.496887	0.0998115	0.406791	-0.730649	0.358325	0.476211	0.476943	0.607934	0.314038	-0.33777	-0.926647	-0.355215	-0.944125	0.711369	0.665592	0.425267
3ohcoa_c/	3-Oxohexanoyl-CoA[M+H]+/	880.175	-0.428415	-0.765268	-1.14762	0.916193	1.12159	1.2681	0.225887	0.214853	-0.577943	0.227127	0.326502	-0.106497	0.0952617	-0.425282	0.540907	-1.81343	-1.51996	-1.90014	0.978	1.19608	0.61287
3hhcoa_c/	(S)-3-Hydroxyhexanoyl-CoA[M+H]+/	882.191	0.281197	-2.14859	-1.85503	0.626031	0.930503	1.46727	0.395109	0.0503999	-0.622807	-0.29421	-0.23804	0.24988	0.827461	-0.129426	0.408062	0.317162	-3.35813	-2.10896	0.325939	0.424901	0.13089
phaccoa_c/	Phenylacetyl-CoA[M+H]+/	886.164	-0.86284	-1.15051	-0.877567	-0.698738	-0.425919	-0.154061	-0.0258686	0.174724	-0.169708	-0.0885144	-0.960577	-0.728199	-1.35197	-0.80892	0.341658	-1.83594	-1.0697	-1.79696	0.601558	0.166052	-0.442012
3hbzcoa_c/	3-hydroxybenzoyl-CoA[M+H]+/	888.144	-1.25374	-0.152831	0.434493	-0.268827	0.0244977	0.141305	-0.100856	0.308451	-0.270306	-0.679618	-0.181885	-0.383189	0.235639	0.143503	0.806181	-0.535094	-0.180988	-0.246883	0.144754	-0.64737	-1.07458
ctbtcoa_c/	Crotonobetainyl-CoA[M-H]-/	891.192	-1.43403	-0.555468	-1.22011	-1.19093	-2.83872	-0.902118	-0.106205	-1.75001	0.826738	-0.685746	-3.04177	0.514695	-0.0394991	0.543211	0.845643	1.40107	-1.15573	0.497389	0.231258	1.78328	0.461476
cdpdtdec7eg_c/	CDP-1,2-ditetradec-7-enoylglycerol[M-H]-/	892.413	0.233311	0.0327868	0.860983	0.483432	0.707194	0.579609	-0.370882	-0.278119	0.487512	-1.82689	-1.38067	-2.79181	-0.0576578	-0.143925	-0.524902	-2.03439	-1.36475	-1.93339	-1.76745	-1.89732	-1.07383
bbtcoa_c/	Gamma-butyrobetainyl-CoA[M-H]-/	893.208	-0.0606553	-0.0225482	-0.364372	-0.737508	0.242817	-0.937541	-0.230104	0.188765	0.0109781	0.853138	0.826606	0.844263	-0.699596	-0.0554004	-0.200261	-1.17226	-0.241228	-0.708722	0.465933	0.922939	0.147493
occoa_c/	Octanoyl-CoA (n-C8:0CoA)[M+H]+/	894.227	0.309668	-0.0653621	0.808854	0.68746	-0.952859	-0.754332	0.389996	-0.377488	-0.120556	-1.76287	-1.31469	-0.537891	-0.61776	-0.633046	0.821235	-1.2003	0.362635	-0.00236997	-0.667839	-0.0411518	-1.76287
cdpdtdecg_c/	CDP-1,2-ditetradecanoylglycerol[M-H]-/	896.444	0.342346	-0.242028	0.567079	-0.231979	0.5899	0.314085	-0.39748	-0.600054	0.660918	-1.81447	-5.56591	-3.19678	0.308461	0.0108011	-0.998376	-3.52318	-1.68592	-2.22093	-1.4631	-0.525629	-0.775829
2oxpaccoa_c/ rephaccoa_c/	2-oxepin-2(3H)-ylideneacetyl-CoA[M+H]+/ Ring 1,2-epoxyphenylacetyl-CoA[M+H]+/	902.159	0.436996	0.213114	1.15201	0.775156	0.22848	1.10549	0.242291	-0.0724971	-0.207328	-0.218568	-0.551692	-3.064	1.07143	0.727762	1.00534	-2.64045	0.0119486	0.183396	-0.183024	0.230415	-0.767473
2hptcoa_c/	2-hydroxycyclohepta-1,4,6-triene-1-carboxyl-CoA[M+H]+/	902.159	0.436996	0.213114	1.15201	0.775156	0.22848	1.10549	0.242291	-0.0724971	-0.207328	-0.218568	-0.551692	-3.064	1.07143	0.727762	1.00534	-2.64045	0.0119486	0.183396	-0.183024	0.230415	-0.767473
3oocoa_c/	3-Oxooctanoyl-CoA[M+H]+/	908.206	0.797655	0.721568	0.263617	-0.194664	0.557495	-1.18603	0.33326	-0.647624	0.139878	-0.233622	-1.73271	-1.32786	-0.126295	-0.0151546	0.360609	-0.734414	-1.92181	-0.054077	-1.36815	-1.5852	-1.67971
3hocoa_c/	(S)-3-Hydroxyoctanoyl-CoA[M-H]-/	908.207	0.980483	-0.303683	1.836	1.47993	0.919926	1.99242	0.80031	0.280713	-4.51527	2.16065	1.64464	2.36845	1.7539	0.852058	2.63677	1.52786	1.54155	2.78034	2.47463	2.49751	1.36676
crnDcoa_c/ crncoa_c/	D-carnitinyl-CoA[M-H]-/ L-Carnitinyl-CoA[M-H]-/	909.203	0.249249	1.05215	-0.102303	-0.208928	0.333597	-1.6805	-0.00751878	0.273586	-0.328455	0.384101	0.734363	0.144905	1.49507	1.37458	1.81228	1.24031	1.05822	0.965547	1.72562	1.41104	1.34424
oxadpcoa_c/	3-Oxoadipyl-CoA[M+H]+/	910.149	1.12629	0.770741	1.35785	0.63483	0.478879	-0.319532	0.0392718	0.374424	-0.564727	-0.567441	-2.3822	-0.573442	0.0953759	0.0727586	0.283048	-0.738253	-1.46791	-1.4466	-1.10122	0.501393	-0.447233
sheme_c/	Siroheme C42H36FeN4O16[M-H]-/	915.203	0.233806	-0.165355	-1.36802	-1.44211	0.362129	-2.81284	0.534419	-1.10093	0.118261	0.205682	1.22544	1.41137	-3.56215	-1.02235	-0.725199	-2.27498	-0.0812128	-2.12231	-5.76821	0.357997	0.84918
34dphacoa_c/	3,4-dihydroxyphenylacetyl-CoA[M+H]+/	918.154	4.67613	5.2952	5.08017	3.4694	-0.222452	2.59437	-0.222452	-0.0426179	0.228974	2.80217	2.30909	3.34859	-0.222452	2.48925	-0.222452	4.92173	5.61711	5.01872	1.64282	1.9424	0.87462
dc2coa_c/	Trans-Dec-2-enoyl-CoA[M+H]+/	920.243	0.523151	-0.332938	0.47944	0.565231	-1.30003	0.168789	-0.141604	0.214411	-0.0996508	-2.96686	-0.0705114	-0.381969	0.442625	-1.2485	0.73667	0.349613	1.43462	0.786253	-0.519863	-1.44552	-0.627608
anhgm4p_c/	N-Acetyl-D-glucosamine(anhydrous)N-Acetylmuramyl-tetrapeptide[M-H]-/	920.374	-4.2154	-0.293899	0.00667375	-0.831858	-4.2154	-4.2154	-0.74557	0.385271	0.134173	-0.275762	-1.13637	-1.97233	-0.125883	-1.06632	-0.348303	1.19439	-1.40986	-0.326295	-0.347823	-2.78081	-2.10558
dcacoa_c/	Decanoyl-CoA (n-C10:0CoA)[M+H]+/	922.258	1.12822	1.22762	1.23716	-0.335025	-0.0223433	0.0883033	0.252643	0.094471	-0.432575	-0.196221	-0.163529	-0.230753	-0.252612	-1.10017	-0.312323	0.50322	0.611755	0.58869	-0.101062	-0.309785	-0.333507
udcpdp_p/	Undecaprenyl diphosphate[M-H]-/	925.625	-0.393526	0.164674	-0.655775	-0.538979	-0.167605	-0.153384	0.370862	0.0245471	-0.535929	-1.13109	-2.65704	0.251813	-0.757534	-0.172783	-4.27381	-4.27381	-0.912602	-2.44914	-1.50738	-0.259774	-0.543921
3odcoa_c/	3-Oxodecanoyl-CoA[M-H]-/	934.223	-1.62003	-1.74463	-0.830108	-1.47755	-2.41651	-0.921694	-0.00762407	0.0365178	-0.0296832	-0.543443	-0.98056	-1.5683	-0.611392	-1.27985	0.0814344	-0.0745937	-0.134293	-0.436557	-0.806133	-0.719529	-1.57055
3oxdhscoa_c/	3-oxo-5,6-dehydrosuberyl-CoA[M+H]+/	936.165	-0.0710246	-0.136741	-0.147132	-5.29654	-0.047694	-4.9903	-0.278815	0.413034	-0.24426	-1.22304	-0.998168	-2.2673	-0.388055	-0.891874	0.559889	-1.16519	-0.326307	-0.158159	-5.29654	-1.22317	-4.50513
3hdcoa_c/	(S)-3-Hydroxydecanoyl-CoA[M+H]+/	938.253	0.237473	0.362533	-0.104918	-1.32803	-1.49843	-2.23586	0.477117	-0.00170836	-0.714956	-3.71556	-0.710972	-3.34288	0.428689	-0.238751	-0.0768659	-0.692431	-0.556876	-0.850551	-1.78166	-1.04622	-3.71556
dd2coa_c/	Trans-Dodec-2-enoyl-CoA[M+H]+/	948.274	-1.84225	-1.56985	-1.92841	1.20546	1.13619	1.17145	0.0359028	-0.304193	0.220214	0.406997	-0.208439	-0.665746	-1.08042	-0.292418	-0.0367179	-0.395645	-0.0322278	-0.775955	-1.82953	-1.66946	-1.22983
ddcacoa_c/	Dodecanoyl-CoA (n-C12:0CoA)[M-H]-/	948.275	0.675851	0.503351	-0.526173	-0.64588	0.44204	1.04754	0.15554	-1.15527	0.52324	1.44801	1.51897	0.734065	1.28667	1.89466	2.60615	1.25843	1.3216	1.19443	2.54286	3.1262	1.13514
cdpdhdec9eg_c/	CDP-1,2-dihexadec-9-enoylglycerol[M+H]+/	950.49	-2.47484	-3.70993	-3.07651	0.446632	0.418075	0.748034	0.161644	-0.164766	-0.0154237	-0.860095	-1.33388	-1.41352	-0.768354	-1.26926	-1.02209	-2.87339	-1.84011	-1.99996	-0.060412	-0.600227	-1.50653
14dhncoa_c/	1,4-dihydroxy-2-napthoyl-CoA[M-H]-/	952.14	-0.820436	-2.93438	-2.30877	-1.33489	0.140501	0.185765	-0.0654627	-0.559167	0.449606	-0.642097	0.791636	-0.00452717	0.0964799	0.488529	-0.120638	-0.477203	0.509592	0.0770516	0.39595	0.72597	-0.417523
apg161_c/	Acyl phosphatidylglycerol (n-C16:1)[M-H]-/	953.685	-0.299478	-0.396337	-0.171364	0.00352233	-0.277989	0.237215	0.13758	-0.220404	0.0588241	0.588538	0.43709	0.10964	-1.02279	-1.308	-0.553247	-0.393251	-0.310255	-0.683637	0.914412	0.658063	-0.625795
cdpdhdecg_c/	CDP-1,2-dihexadecanoylglycerol[M+H]+/	954.522	-1.0235	-0.42023	-1.20826	2.30655	2.24501	2.37645	-0.631458	0.0941404	0.364065	0.736976	0.803637	0.95063	-0.812412	-2.55307	-0.332671	-1.26726	-1.71343	-1.84339	-0.766626	-0.185347	0.261764
apg160_c/	Acyl phosphatidylglycerol (n-C16:0)[M+H]+/	961.747	0.544495	-0.448766	0.832298	0.825187	0.695329	0.689214	-0.86188	-0.0218042	0.550669	0.705043	0.627119	0.761813	-0.874894	-0.0511663	0.478812	-0.658458	-0.33817	-1.4176	-0.243508	0.390818	-0.0929717
3hddcoa_c/	(S)-3-Hydroxydodecanoyl-CoA[M-H]-/	964.27	-0.707232	-0.125751	0.0676315	0.0291888	-0.124117	0.566932	-0.398156	0.0191495	0.296088	-0.106754	-0.488268	0.133385	-0.0409679	-0.240583	-0.0134044	-0.109379	-0.925347	0.0735832	0.664282	1.08819	0.147406
tdecoa_c/ td2coa_c/	Tetradecenoyl-CoA (n-C14:1CoA)[M+H]+/ Trans-Tetradec-2-enoyl-CoA[M+H]+/	976.305	-0.966507	-0.0344593	0.574664	1.19803	1.50177	0.574073	-2.34102	0.223591	0.709285	-0.620576	1.0074	-0.904149	-0.182499	-1.72291	-1.93312	-2.34102	-2.18192	-0.628788	0.555058	0.623173	0.542
uLa4n_c/	Undecaprenyl phosphate-4-amino-4-deoxy-L-arabinose[M+H]+/	978.731	0.880432	0.60073	0.470127	0.28193	0.225676	-0.362178	-0.10791	-0.2694	0.313135	0.422784	0.388438	1.00126	0.243598	0.460351	-1.79088	0.513498	0.602581	-1.56118	0.46262	1.34699	1.03689
14glucan_p/ malthx_c/	1,4-alpha-D-glucan[M-H]-/ Maltohexaose[M-H]-/	989.32	1.30452	0.800687	1.57511	1.56191	1.02631	1.43859	-0.110012	-0.234489	0.290936	2.16088	1.96376	1.61508	2.24635	1.48555	2.58338	2.45619	1.95964	2.35137	3.00339	2.81755	2.33222
3otdcoa_c/	3-Oxotetradecanoyl-CoA[M+H]+/	992.3	1.18432	1.44663	2.32573	-3.05928	-0.834193	-4.25842	0.457337	-0.188153	-0.416449	-4.25842	0.243441	0.42366	1.53299	-2.37139	-1.32147	-4.25842	0.657856	-1.97959	0.101862	-4.25842	-0.556098
3htdcoa_c/	(S)-3-Hydroxytetradecanoyl-CoA[M+H]+/	994.316	5.38219	5.23729	6.02974	1.4955	0.76575	1.01699	-1.99478	0.159778	0.706622	-0.095035	-1.98583	-0.193426	2.00714	0.989106	0.83227	-1.99478	-1.99478	-0.161513	1.12273	1.05462	-0.543723
hdcoa_c/ hdd2coa_c/	Hexadecenoyl-CoA (n-C16:1CoA)[M+H]+/ Trans-Hexadec-2-enoyl-CoA[M+H]+/	1004.34	0.863115	1.46623	1.11456	1.26586	0.825826	-2.6284	-0.759517	0.268432	0.268803	0.816405	0.656077	0.280316	1.12654	0.803517	1.07006	-1.16125	-0.912821	-2.42953	0.734334	0.826138	0.785626
uLa4fn_c/	Undecaprenyl phosphate-4-amino-4-formyl-L-arabinose[M-H]-/	1004.71	0.774818	-0.440705	0.190317	0.972947	0.279	-0.673616	-0.152961	0.179209	-0.0464231	-0.484416	-0.208158	-0.62552	0.276568	-0.223526	0.00987347	0.275854	-0.757886	-0.628607	-1.1488	-1.28652	-0.775196
pmtcoa_c/	Palmitoyl-CoA (n-C16:0CoA)[M+H]+/	1006.35	1.30729	1.41415	1.21196	1.32499	0.772503	0.151309	-0.285224	-0.0672403	0.292692	-1.31086	-0.276517	-3.05139	0.332154	0.718911	-0.279818	-1.023	-0.588243	-0.545858	-0.12489	-0.0537688	-0.689961
cdpdodec11eg_c/	CDP-1,2-dioctadec-11-enoylglycerol[M+H]+/	1006.55	1.70689	1.74713	1.75705	0.839377	0.540102	0.790893	-0.760933	-0.275184	0.663154	-0.142214	-0.676965	-0.00208682	0.703084	0.237109	0.419106	-0.61024	-0.155663	-1.25683	0.662266	0.943612	0.225004
u23ga_c/	UDP-2,3-bis(3-hydroxytetradecanoyl)glucosamine[M-H]-/	1016.45	-0.260254	0.424472	0.349345	0.170455	0.29513	0.458729	0.067507	-0.294333	0.184783	-1.77448	-0.426807	-3.04186	1.02611	-0.89216	-0.329848	-1.16566	-3.93671	-2.93518	-1.55031	0.863561	-0.0678076
3ohdcoa_c/	3-Oxohexadecanoyl-CoA[M-H]-/	1018.32	-0.26603	-0.0417013	0.764375	0.19297	0.795026	0.360994	0.0648718	-0.366851	0.236994	-1.1083	-0.121925	-0.481959	0.718423	-0.469389	0.0666083	0.998498	2.05955	1.38584	-0.418518	-0.0316763	-0.575022
3hhdcoa_c/	(S)-3-Hydroxyhexadecanoyl-CoA[M+H]+/	1022.35	0.978276	0.607338	0.63821	0.526245	0.96918	0.0233553	0.291303	-0.846463	0.287009	0.0049773	-1.26127	-1.28987	-2.73093	0.359449	0.68123	2.5766	3.7392	2.98536	0.718189	-0.0562568	-2.73093
odecoa_c/ od2coa_c/	Octadecenoyl-CoA (n-C18:1CoA)[M-H]-/ Trans-Octadec-2-enoyl-CoA[M-H]-/	1030.35	0.640127	0.409303	-0.13872	0.96835	0.627046	0.931817	0.00607923	-0.319922	0.256605	-0.766463	-0.44027	-0.450135	0.0381575	-0.0740253	0.00235425	-2.23918	-2.2002	-1.89052	-0.891808	-1.08172	-0.857801
stcoa_c/	Stearoyl-CoA (n-C18:0CoA)[M+H]+/	1034.38	0.80604	0.199551	0.794434	0.179291	-2.28004	-0.0207323	-0.139607	-0.276958	0.341307	-1.98507	-1.8158	-2.72161	-0.650509	-0.0880253	-1.87269	-2.72161	-0.307556	-0.617949	-1.6708	0.203798	-0.692973
apg181_c/	Acyl phosphatidylglycerol (n-C18:1)[M+H]+/	1039.79	-0.182891	-0.461205	-1.26337	-0.235902	-0.603123	-0.523742	0.356537	-0.319727	-0.122758	-0.861326	-0.278644	-0.535993	0.782196	-0.414324	0.0964578	-3.75193	0.0158176	-3.17577	-1.06739	-3.75193	-3.73641
apg180_c/	Acyl phosphatidylglycerol (n-C18:0)[M+H]+/	1045.84	-1.226	-1.87028	-0.102189	-0.464349	-3.1829	-1.09505	0.143126	-0.144581	-0.0129514	-0.0893701	0.149465	-0.510958	-0.0220449	-0.595505	-0.498262	-2.23715	-1.46299	-1.53001	-3.1829	-1.08547	-3.1829
3ohodcoa_c/	3-Oxooctadecanoyl-CoA[M+H]+/	1048.36	-2.11499	-1.52126	-1.98903	-1.44811	-5.16468	-2.57144	0.0679116	0.0285739	-0.10191	0.335715	0.0121835	-0.317717	-2.55063	-0.798378	-1.92233	-3.81727	-4.1556	-1.90188	-2.75055	-2.48596	-3.40912
ugmd_c/	UDP-N-acetylmuramoyl-L-alanyl-D-gamma-glutamyl-meso-2,6-diaminopimelate[M-H]-/	1050.26	0.22334	-0.350364	-0.352925	0.734164	0.266699	0.611892	0.321974	-0.209285	-0.176259	-0.793185	-0.376806	-0.814263	0.394576	-0.104819	0.690964	-0.184098	-0.436122	0.315205	-0.452367	-0.0534706	-0.730005
3hodcoa_c/	(S)-3-Hydroxyoctadecanoyl-CoA[M+H]+/	1050.38	0.742155	0.463294	0.00867249	-1.73044	-0.50852	0.0616012	0.343081	-0.430348	-0.0152945	0.978741	1.25633	0.598955	-0.569884	-0.907369	-0.684574	-2.59177	-1.75035	-2.18034	-0.421177	-0.807951	-6.06987
2tpr3dpcoa_c/	2'-(5''-triphosphoribosyl)-3'-dephospho-CoA[M-H]-/	1058.08	-0.202494	-0.223443	-0.323633	-0.0694429	-0.0183142	0.339542	0.0302893	-0.270397	0.201247	-0.85429	-0.856215	-1.35702	-0.142715	-0.144001	-0.0169967	-1.39326	-2.14725	-2.18605	0.52354	0.636275	0.205086
udcpgl_c/	Undecaprenol-diphosphate-glucose[M-H]-/	1087.68	0.321189	-0.15483	-0.524213	0.262997	-0.0345003	0.222406	0.288601	-0.125646	-0.214322	-1.08294	-0.863657	-0.805449	0.0951618	-0.430452	0.00242393	-2.25791	-4.18615	-2.61165	-0.621187	-0.60394	-1.14327
um4p_c/	UDP-N-acetylmuramoyl-L-alanyl-D-gamma-glutamyl-meso-2,6-diaminopimelate-D-alanine[M+H]+/	1123.31	-2.42077	0.287022	1.36569	-0.24698	0.779861	0.683387	0.159381	-4.4845	0.878545	0.684872	-0.250384	-0.43547	0.345899	-0.257923	0.514154	1.92256	-0.616945	-0.127215	0.952037	0.519418	-0.217474
clpn120_p/	Cardiolipin (tetradodecanoyl, n-C12:0)[M+H]+/	1129.73	2.40349	1.97382	2.81082	1.46853	-0.266899	0.285352	-1.52135	-0.855958	1.0698	-1.20801	0.8028	-0.228227	1.40958	-1.52135	0.358932	-0.13281	0.002863	-1.2671	-0.639857	0.810438	-0.360023
unaga_c/	Undecaprenyl diphospho N-acetyl-glucosamine[M+H]+/	1130.72	2.41299	2.46456	1.9318	1.85439	1.4257	0.245797	0.269155	-0.482061	0.10962	-0.27173	0.847058	0.626921	1.01008	-0.279382	0.546805	-1.42446	1.29057	0.291134	-0.491114	0.372208	0.304375
clpn141_p/	Cardiolipin (tetratetradec-7-enoyl, n-C14:1)[M+H]+/	1233.79	0.665769	-0.634563	-0.0934472	-0.242229	0.360833	0.281113	0.295497	-1.40301	0.479804	-1.64738	-3.54762	-1.03204	-0.0969785	0.405576	-0.46396	-0.9894	-0.335357	0.077943	-1.40304	-1.04659	-1.98439
clpn140_p/	Cardiolipin (tetratetradecanoyl, n-C14:0)[M+H]+/	1241.85	1.00627	-2.76468	-2.76468	-2.44699	0.814082	-2.76468	1.02616	-0.292916	-2.76468	-2.76468	-0.362734	1.48197	0.890865	0.220905	2.52408	-0.640497	-2.76468	-0.0975288	1.46425	-1.73325	0.858827
aragund_c/	O-acetyl-rhamanosyl-N-acetylglucosamyl-undecaprenyl diphosphate[M+H]+/	1318.79	0.198998	1.84918	2.02274	0.878166	0.265145	0.634817	-2.01699	0.833928	-0.0433568	0.268818	0.103778	-2.01699	1.72257	0.529898	-0.164469	0.378417	0.306497	-0.224956	-2.01699	-2.01699	-1.72549
lipidAds_c/	Lipid A Disaccharide[M+H]+/	1325.89	0.846996	-0.65142	1.38243	0.656138	-0.00523815	1.14425	0.332647	-0.907504	0.272108	-3.34924	0.271687	-1.26223	1.26695	1.28528	1.11572	-0.510147	0.101303	-0.256253	-0.0427785	0.436776	-2.5951
unagamu_c/	Undecaprenyl-diphospho-N-acetylglucosamine-N-acetylmannosaminuronate[M+H]+/	1347.78	1.65548	-0.0498842	-0.101934	0.831791	-4.8961	-1.75272	0.371646	0.0300651	-0.545584	-0.106478	-2.30604	0.315006	0.289898	0.390894	0.451333	-1.26482	-0.0968492	-4.8961	0.152689	-1.58528	-1.07891
clpn160_p/	Cardiolipin (tetrahexadecanoyl, n-C16:0)[M+H]+/	1353.98	-1.33716	-3.59434	-1.67101	-0.290327	-0.867986	-0.35388	-0.0285842	-0.0272933	0.0543047	-1.19361	-2.56883	-2.62422	-0.584262	-1.43407	-0.735222	-3.17334	-1.99445	-3.22816	-1.24702	-2.54883	-3.97914
kdolipid4_c/	KDO-lipid IV(A)[M+H]+/	1625.92	-5.13845	-0.638393	-1.73817	-0.511976	-2.3321	1.07576	-0.110629	-0.72824	0.555989	-2.00064	0.0124372	-1.45808	0.848047	-1.17597	-1.1089	-1.54834	-1.72633	0.272345	-5.13845	-0.0201993	0.453128
gfgaragund_c/	Galactofuranosyl-glucosyl-O-acetyl-rhamanosyl-N-acetylglucosamyl-undecaprenyl diphosphate[M+H]+/	1642.89	1.15462	-1.32183	0.783615	0.0822352	-0.64488	-0.446586	-0.0144409	-0.455826	0.357121	-1.77824	-0.0670171	-0.931213	-0.995001	0.861501	0.473927	-2.24837	-3.69838	-3.24356	-3.69838	-1.19512	-0.407865
murein3px3p_p/	Two disacharide linked murein units, tripeptide crosslinked tripeptide (A2pm->A2pm) (middle of chain)[M+H]+/	1683.69	2.57625	-0.923655	1.46062	1.01849	-0.923655	-0.923655	0.720155	-0.818708	-0.347965	-0.923655	1.88882	1.0861	2.36605	-0.923655	1.09433	-0.923655	1.14796	0.533023	-0.923655	-0.687158	0.70949
