# Supplementary material for: Intact protein barcoding enables one-shot identification of CRISPRi strains and their metabolic state
Source: Cell Rep Methods. 2024 Nov 26;4(12):100908. doi: 10.1016/j.crmeth.2024.100908 (PMC11704613; doi:10.1016/j.crmeth.2024.100908)
Supplement: Table S4. Monoisotopic masses of barcodes in 132 CRISPRi strains after deconvolution, related to Figure 4 [file mmc5.xlsx]

## Sheet: TableS4
					Monoisotopic Mass after deconvolution
Plate	Well	Barcode	Matched Barcode	Theoretical Mass	Peak 1	Peak 2	Peak 3	Peak 4	Peak 5	MaxIntensity Peak 1
Plate 1	A1	MLAYGWS	yes	9236.93	9236.97	9140.92	9258.95	9162.89	9280.92	909453
Plate 1	A11	MWPPDWN	yes	9354.95	9354.99	9376.97	9398.94	9419.92	9420.92	797086
Plate 1	B4	MLQWTQP	yes	9313	9313.03	9335.01	9356.99	9378.97	9377.97	4841380
Plate 1	B5	MDSNPGS	yes	9116.82	9116.86	9138.84	9160.82	9182.8	9181.79	3021270
Plate 1	C8	MEPLWWT	yes	9372	9372.03	9394.01	9415.98	9414.99	9437.96	2755370
Plate 1	C9	MDSQYWQ	yes	9366.94	9366.97	9388.94	9410.92	9432.9	9454.88	5672640
Plate 1	C12	MLDAPPW	yes	9238.95	9238.99	9260.96	9282.94	9304.91	9325.9	3920940
Plate 1	D2	MGPGGAP	yes	8995.82	8995.87	9263	9305.98	9775.77	9039.81	178081
Plate 1	D5	MNGPPGG	yes	9038.83	9038.85	9060.84	9082.83	9037.85	9081.82	510092
Plate 1	E1	MNSGGVF	yes	9120.87	9120.9	9142.88	9164.86	9186.84	9163.85	3656040
Plate 1	E2	MDATAGS	yes	9061.82	9061.84	9083.82	9105.8	9126.78	9127.79	655514
Plate 1	E4	MEIFQWY	yes	9426.01	9426.04	9448.02	9470	9469	9491.98	3962680
Plate 1	E9	MWGETAQ	yes	9231.9	9231.93	9253.91	9275.89	9297.87	9296.87	3779650
Plate 1	E10	MEPLWWT	yes	9372	9372.03	9394	9415.98	9437.96	9436.96	1730650
Plate 1	F4	MEPLWWT	yes	9372	9372.02	9394	9415.99	9437.96	9414.99	3109830
Plate 1	F5	MFVVSSD	yes	9193.91	9193.94	9215.92	9237.9	9259.87	9281.86	2230740
Plate 1	F11	MEATYLQ	yes	9264.95	9264.98	9286.96	9308.94	9330.9	9263.97	1557640
Plate 1	G2	MEATYLQ	yes	9264.95	9264.98	9286.95	9308.93	9307.93	9330.91	975604
Plate 1	G5	MDSNPGS	yes	9116.82	9116.86	9138.83	9160.81	9159.81	9182.79	2567230
Plate 1	G6	MEATYLQ	yes	9264.95	9264.98	9286.96	9308.93	9329.91	9307.93	932057
Plate 1	G10	MWSNWFY	yes	9442.98	9443.02	9464.99	9486.97	9508.95	9529.93	1693760
Plate 1	H11	MLVFYHA	yes	9290	9290.02	9312	9333.98	9355.96	9332.97	1924640
Plate 2	A3	MDPSEAI	yes	9171.89	9171.92	9193.89	9215.88	9214.87	9237.85	1811490
Plate 2	A4	MWYDAWW	yes	9466.98	9467.01	9488.99	9510.96	9532.94	9531.94	2212000
Plate 2	A5	MWDVFYW	yes	9456	9456.02	9478	9499.99	9520.96	9498.98	1411200
Plate 2	A8	MLGNGGG	yes	9014.83	9014.87	9036.82	9058.82	9080.79	9057.8	795815
Plate 2	B2	MQPVWWS	yes	9342.99	9342.99	9386.97	9385.95	9364.98	9365.97	145819
Plate 2	B3	MEVQANN	yes	9214.91	9214.94	9258.89	9236.91	9280.87	9213.93	3440660
Plate 2	B9	MDYYYIY	yes	9439.98	9440	9461.98	9483.96	9505.95	9439	3587260
Plate 2	B12	MLSDYTQ	yes	9266.93	9266.95	9288.94	9310.92	9332.88	9309.91	1173940
Plate 2	C3	MDPLWTE	yes	9300.95	9300.97	9322.95	9344.93	9321.94	9366.91	1743840
Plate 2	C8	MYGPPGF	yes	9177.9	9177.93	9221.88	9176.93	9222.89	8278.37	322861
Plate 2	C12	MEWWEYI	yes	9466.01	9466.03	9509.99	9488.01	9531.95	9530.96	881005
Plate 2	E2	MWDVFYW	yes	9456	9456.03	9478.01	9499.98	9521.97	9498.99	1539800
Plate 2	E3	MDATAGS	yes	9061.82	9061.84	9105.8	9083.81	9127.78	9082.8	776851
Plate 2	E9	MYEYNWD	yes	9429.93	9429.96	9451.94	9473.92	9494.89	9472.9	3834490
Plate 2	F1	MEDPEDE	yes	9273.85	9273.88	9295.86	9294.85	9272.86	9317.84	504395
Plate 2	F4	MWPPDWN	yes	9354.95	9354.98	9376.95	9398.93	9375.94	9397.94	1135860
Plate 2	F11	MYPGFVG	yes	9179.91	9179.95	9223.91	9245.89	9201.94	9267.87	6003290
Plate 2	G6	MLSDYTQ	yes	9266.93	9266.95	9288.93	9310.9	9332.89	9309.91	1392880
Plate 2	G7	MEVAPYE	yes	9247.92	9247.95	9269.92	9291.9	9313.88	9290.9	4678770
Plate 2	G9	MEWLYWI	yes	9450.05	9450.08	9472.06	9493.02	9492.03	9471.05	361080
Plate 2	G12	MEATYLQ	yes	9264.95	9264.97	9308.93	9286.96	9329.9	9330.91	571096
Plate 2	H3	MWYDAWW	yes	9466.98	9467	9488.98	9510.95	9531.93	9532.94	1896110
Plate 2	H4	MWTWIPY	yes	9406.02	9406.05	9428.03	9450.01	9471.98	9492.96	3696570
Plate 2	H8	MDASWSE	yes	9234.87	9234.89	9256.87	9278.85	9277.85	9300.82	4591570
Plate 2	H9	MWSNWFY	yes	9442.98	9443.01	9464.98	9486.96	9508.94	9507.93	1455580
Plate 2	H11	MEATYLQ	yes	9264.95	9264.97	9286.95	9308.94	9263.96	9329.9	596209
Plate 1	C6	MWAPGVG	yes	9126.9	9170.87	9126.94	9148.89	9192.85	9169.88	296772
Plate 1	F2	MDDPGSG	yes	9087.8	9109.81	9087.82	9131.78	9086.83	9108.81	305869
Plate 2	G10	MFTGLYF	yes	9287.97	9309.97	9287.99	9331.95	9353.93	9352.93	2557350
Plate 1	A3	MQPVWWS	yes	9342.99	9364.99	9385.97	9343.03	9408.96	9386.97	250937
Plate 2	D12	MQWLWFY	yes	9483.05	9505.05	9527.05	9483.08	9549.03	9504.05	271521
Plate 1	B2	MLAGVVN	yes	9112.94	9156.92	9134.95	9111.96	9112.98	9178.9	399373
Plate 1	C11	MGPGGAP	yes	8995.82	9050.83	9028.85	9027.86	9754.81	8995.85	324656
Plate 1	A2	MAGSVVP	yes (-Met)	9069.9	8938.89	8982.85	8960.84	9003.82	9004.85	351005
Plate 1	A4	MGLALTT	yes (-Met)	9115.94	8984.93	9006.91	9028.88	9007.89	9050.85	349383
Plate 1	A5	MGYSYWD	yes (-Met)	9330.9	9199.9	9221.88	9220.89	9242.87	9243.86	2242860
Plate 1	A6	MVWPQSS	yes (-Met)	9243.94	9112.94	9156.88	9134.91	9199.87	9155.89	1370360
Plate 1	A9	MAVSFSD	yes (-Met)	9165.88	9034.87	9056.85	9078.83	9099.8	9033.87	3595080
Plate 1	A12	MVWPQSS	yes (-Met)	9243.94	9112.94	9134.91	9155.89	9178.86	9177.86	565034
Plate 1	B3	MTTINPV	yes (-Met)	9184.96	9053.96	9075.93	9097.91	9119.89	9096.91	4410670
Plate 1	B7	MSVGPDQ	yes (-Met)	9142.88	9011.87	9033.85	9055.83	9032.84	9077.81	1972750
Plate 1	B12	MTTINPV	yes (-Met)	9184.96	9053.96	9075.93	9097.91	9119.89	9096.9	3782420
Plate 1	C5	MPSIEVD	yes (-Met)	9199.92	9068.92	9112.88	9090.89	9134.85	9133.85	1172920
Plate 1	D3	MTTPLVD	yes (-Met)	9185.94	9054.93	9076.91	9098.89	9097.88	9120.87	904027
Plate 1	D7	MVWYNFP	yes (-Met)	9365.99	9234.98	9256.96	9278.94	9300.92	9322.9	3201480
Plate 1	D10	MAGLALV	yes (-Met)	9083.95	8952.94	8974.92	8996.9	9018.88	9039.85	6579340
Plate 1	E6	MPDWFWY	yes (-Met)	9453.99	9322.99	9366.95	9344.96	9388.92	9365.94	2492250
Plate 1	E7	MAFNGGQ	yes (-Met)	9133.87	9002.86	9024.83	9046.81	9068.79	9045.81	1330330
Plate 1	F8	MSIYFLD	yes (-Met)	9297.98	9166.96	9210.93	9188.93	9209.93	9231.9	2750740
Plate 1	F9	MGLQFPW	yes (-Met)	9287.98	9156.98	9178.95	9222.92	9221.91	9200.94	2289480
Plate 1	H5	MGSSGGD	yes (-Met)	9019.77	8888.76	8910.74	8932.72	8931.72	8954.69	3198360
Plate 2	A9	MSGGQGG	yes (-Met)	9002.79	8871.77	8892.76	8915.73	8914.75	8870.75	333879
Plate 2	A10	MAGGAVA	yes (-Met)	8985.84	8854.83	8898.78	8876.8	8920.75	8897.78	817611
Plate 2	B5	MPTDSQG	yes (-Met)	9144.86	9013.85	9057.81	9035.83	9079.79	9056.81	2838890
Plate 2	C5	MGSSGGD	yes (-Met)	9019.77	8888.76	8910.74	8932.72	8931.71	8953.7	3784550
Plate 2	C10	MAGAAGY	yes (-Met)	9049.83	8918.82	8962.77	8940.79	8984.76	8961.77	2670370
Plate 2	D3	MSLPQQE	yes (-Met)	9241.95	9110.92	9132.91	9109.92	9154.88	9131.9	693311
Plate 2	D4	MAGAAGY	yes (-Met)	9049.83	8918.82	8962.78	8940.79	8984.75	8961.77	1709320
Plate 2	D5	MSGGSGN	yes (-Met)	9018.79	8887.77	8909.75	8886.77	8931.73	8930.73	1620960
Plate 2	D6	MVSETSS	yes (-Met)	9149.87	9018.85	9062.81	9040.83	9061.81	9083.79	3722180
Plate 2	D8	MVNWPYW	yes (-Met)	9405	9273.98	9295.97	9317.94	9316.93	9272.98	492423
Plate 2	E8	MGASIGA	yes (-Met)	9015.85	8884.84	8950.77	8928.78	8927.78	8906.8	919667
Plate 2	F2	MGTLGGS	yes (-Met)	9031.84	8900.83	8922.8	8944.79	8943.78	8965.75	1322760
Plate 2	F5	MAVSFSD	yes (-Met)	9165.88	9034.87	9056.85	9078.83	9033.86	9100.8	2540950
Plate 2	F7	MAFSSGA	yes (-Met)	9079.84	8948.83	8970.8	8992.79	9014.77	9013.77	2064080
Plate 2	G1	MGSSGGD	yes (-Met)	9019.77	8888.76	8910.74	8932.71	8954.7	8953.69	2334990
Plate 2	G4	MSGIQTT	yes (-Met)	9146.91	9015.89	9037.87	9059.85	9081.83	9058.84	5627800
Plate 2	H5	MTTINPV	yes (-Met)	9184.96	9053.95	9075.92	9097.9	9119.89	9118.88	3258750
Plate 2	H6	MPSIEVD	yes (-Met)	9199.92	9068.91	9090.89	9111.85	9112.86	9089.88	812129
Plate 2	H7	MSNDGWT	yes (-Met)	9219.87	9088.85	9110.83	9132.81	9154.78	9153.78	3588050
Plate 2	H10	MSTYDFV	yes (-Met)	9271.92	9140.92	9162.9	9184.88	9183.88	9139.92	3971290
Plate 2	C11	MPYAWDI	yes (-Met)	9304.96	9217.92	9173.96	9239.89	9195.93	9261.87	2759280
Plate 2	F6	MGLGNTG	yes (-Met)	9058.86	8971.81	8927.85	8948.82	8926.85	8970.8	222265
Plate 2	F10	MAGNGGG	yes (-Met)	8972.78	8863.74	8841.77	8885.72	8906.7	8884.72	644100
Plate 1	H8	MGGGSGS	yes (-Met)	8961.77	8852.74	8874.72	68539.1	8830.76	8873.71	243996
Plate 1	A8	MTWWLWI	no	9445.07	9754.81	9776.78	9798.76	9775.77	19248.9	186568
Plate 1	A10	MPSALDL	no	9155.93	89608.4	8843.29	9775.8	9057.39	9797.74	1379160
Plate 1	B1	MVGPANQ	no	9125.9	0	0	0	0	0	0
Plate 1	B8	MAPAVGG	no	9011.85	9754.8	8962.83	9006.82	8984.83	9776.78	235745
Plate 1	B9	MVPESPW	no	9254.94	9024.89	9754.79	9068.83	9168.93	9190.89	393417
Plate 1	C3	MQPGGGG	no	9012.81	9754.79	9776.77	9733.85	8162.12	8043.81	248395
Plate 1	C4	MGGFSAP	no	9075.85	9776.76	9753.8	9102.36	9078.35	9820.72	140732
Plate 1	C7	MPAPAQT	no	9124.9	9037.85	9036.88	9059.82	9058.85	9015.87	280878
Plate 1	D8	MWWWTQD	no	9461.99	9776.79	9754.79	9775.78	9798.77	9753.78	247460
Plate 1	D12	MPGIGPW	no	9166.93	9754.8	9775.79	9776.79	9753.8	9798.77	189125
Plate 1	E11	MGGDQAG	no	9044.8	9732.81	9754.79	9776.79	9775.78	9753.83	603626
Plate 1	F6	MAPGGQL	no	9082.89	8924.81	8946.78	8945.78	8880.84	8901.81	393259
Plate 1	G1	MWWWTQD	no	9461.99	9504.04	9776.79	9529.09	9777.77	9504.97	252477
Plate 1	G4	MGLGNTG	no	9058.86	9754.8	9776.78	8949.81	8843.28	8971.78	287079
Plate 1	G9	MYLPGED	no	9233.91	9776.78	8279.38	9753.81	27161.5	9102.32	249656
Plate 1	G11	MDNVINP	no	9211.93	9732.8	9754.79	9753.8	9775.79	9776.79	382141
Plate 1	H6	MGGGSGT	no	8975.78	9754.79	9776.77	9755.82	9753.82	9775.79	206542
Plate 1	H7	MGFSGGG	no	9021.8	9754.8	9776.77	9798.78	9820.74	9080.33	242295
Plate 1	H9	MPGNPAV	no	9094.89	9754.78	9775.78	9776.78	9777.76	9798.76	333359
Plate 1	H12	MEATYLQ	no	9264.95	0	0	0	0	0	0
Plate 2	A2	MGPPGGV	no	9023.85	0	0	0	0	0	0
Plate 2	A12	MAGALTA	no	9043.88	8991.86	8969.88	9013.84	9035.82	9057.81	463237
Plate 2	B4	MPGAQAT	no	9084.87	8843.29	8844.29	8997.84	8279.38	8998.82	135591
Plate 2	C1	MQPVWWS	no	9342.99	2428.89	9385.96	9386.98	9365	9409.96	85938
Plate 2	C6	MPGAQAT	no	9084.87	0	0	0	0	0	0
Plate 2	C9	MPQDFAD	no	9232.89	9145.83	9755.81	9144.86	2429.9	9841.75	141020
Plate 2	D1	MTTPLVG	no	9127.94	9018.88	9778.84	9061.87	9391.12	4987.66	146853
Plate 2	D2	MGASAGG	no	8959.79	0	0	0	0	0	0
Plate 2	E4	MSPPQAP	no	9136.9	8821.82	8843.79	8865.77	8887.75	8886.75	2161580
Plate 2	E5	MGPGPGG	no	8981.81	8844.26	10996.7	5347.83	11388.2	7016	141210
Plate 2	E6	MPPSAGA	no	9039.85	8888.75	8887.74	8910.72	8932.72	8933.72	259148
Plate 2	F3	MSPPPPQ	no	9162.92	8944.88	8966.85	8988.83	8943.87	8847.83	2937430
Plate 2	G3	MPGNGGG	no	8998.8	0	0	0	0	0	0
Plate 2	H1	MQGAPPA	no	9080.88	9485.97	9487.99	9486.94	9530.14	9444.01	215212
Plate 2	H2	MWWWSGS	no	9348.94	9390.96	9391.94	9413.91	9412.92	9370.95	276520
