# Supplementary material for: Intact protein barcoding enables one-shot identification of CRISPRi strains and their metabolic state
Source: Cell Rep Methods. 2024 Nov 26;4(12):100908. doi: 10.1016/j.crmeth.2024.100908 (PMC11704613; doi:10.1016/j.crmeth.2024.100908)
Supplement: Table S5. Oligonucleotides of the pooled CRISPRi library, related to Figure 4 [file mmc6.xlsx]

## Sheet: TableS5
oligio #	sequence
1	ggttaacgtcttgacgaagatctgCGCGCCGCCGCCCGGGCCcatggatcctctccttcttaaagttctgctctagtagctagcactgtacctaggactgagctagccgtcaagctttcgctaaggatgatttctggaattctaaagatctttgacagctagctcagtcctaggtataatactagtCCACGCCAGGATAAGCCCCCgttttagagctagaaatagcaagttaaaataaggc
2	ggttaacgtcttgacgaagatctgGCCGCCCACGCCCGCGCCcatggatcctctccttcttaaagttctgctctagtagctagcactgtacctaggactgagctagccgtcaagctttcgctaaggatgatttctggaattctaaagatctttgacagctagctcagtcctaggtataatactagtTGATGTAGTCCGCCATGTCAgttttagagctagaaatagcaagttaaaataaggc
3	ggttaacgtcttgacgaagatctgGTTGCCGCCGCCGCCGCCcatggatcctctccttcttaaagttctgctctagtagctagcactgtacctaggactgagctagccgtcaagctttcgctaaggatgatttctggaattctaaagatctttgacagctagctcagtcctaggtataatactagtCGGGTTTTCCAGCACTTCGTgttttagagctagaaatagcaagttaaaataaggc
4	ggttaacgtcttgacgaagatctgGCCGCCCGCGCTCGCGCCcatggatcctctccttcttaaagttctgctctagtagctagcactgtacctaggactgagctagccgtcaagctttcgctaaggatgatttctggaattctaaagatctttgacagctagctcagtcctaggtataatactagtGCCTTCAGAAATTTCCAGTTgttttagagctagaaatagcaagttaaaataaggc
5	ggttaacgtcttgacgaagatctgGCTGCCGCTGCCGCCGCCcatggatcctctccttcttaaagttctgctctagtagctagcactgtacctaggactgagctagccgtcaagctttcgctaaggatgatttctggaattctaaagatctttgacagctagctcagtcctaggtataatactagtCCACAGGCTGTTTTCCACTAgttttagagctagaaatagcaagttaaaataaggc
6	ggttaacgtcttgacgaagatctgCGCCGGGCCGCCCGCGCCcatggatcctctccttcttaaagttctgctctagtagctagcactgtacctaggactgagctagccgtcaagctttcgctaaggatgatttctggaattctaaagatctttgacagctagctcagtcctaggtataatactagtGAGGTAAGAAGAGTCCAACCgttttagagctagaaatagcaagttaaaataaggc
7	ggttaacgtcttgacgaagatctgCGCAATGCCGCCGCCGCCcatggatcctctccttcttaaagttctgctctagtagctagcactgtacctaggactgagctagccgtcaagctttcgctaaggatgatttctggaattctaaagatctttgacagctagctcagtcctaggtataatactagtCAACGGTCAGCTTGCCGTCAgttttagagctagaaatagcaagttaaaataaggc
8	ggttaacgtcttgacgaagatctgGGTGCCCGCGCCCGCGCCcatggatcctctccttcttaaagttctgctctagtagctagcactgtacctaggactgagctagccgtcaagctttcgctaaggatgatttctggaattctaaagatctttgacagctagctcagtcctaggtataatactagtCATGCGCAGCATAATCGGCTgttttagagctagaaatagcaagttaaaataaggc
9	ggttaacgtcttgacgaagatctgGCTGCCGCCGCCCGCGCTcatggatcctctccttcttaaagttctgctctagtagctagcactgtacctaggactgagctagccgtcaagctttcgctaaggatgatttctggaattctaaagatctttgacagctagctcagtcctaggtataatactagtGACATCCAGCTGCGCTTCGTgttttagagctagaaatagcaagttaaaataaggc
10	ggttaacgtcttgacgaagatctgGCCGCCCGGGCCCGGGCCcatggatcctctccttcttaaagttctgctctagtagctagcactgtacctaggactgagctagccgtcaagctttcgctaaggatgatttctggaattctaaagatctttgacagctagctcagtcctaggtataatactagtGGCAGGCAGGTTCCACGGCAgttttagagctagaaatagcaagttaaaataaggc
11	ggttaacgtcttgacgaagatctgGCCGCCGCCCGGCACGCCcatggatcctctccttcttaaagttctgctctagtagctagcactgtacctaggactgagctagccgtcaagctttcgctaaggatgatttctggaattctaaagatctttgacagctagctcagtcctaggtataatactagtCTCTTCCTGATCATCTTTACgttttagagctagaaatagcaagttaaaataaggc
12	ggttaacgtcttgacgaagatctgCGCCACCGCGCCGCCCGCcatggatcctctccttcttaaagttctgctctagtagctagcactgtacctaggactgagctagccgtcaagctttcgctaaggatgatttctggaattctaaagatctttgacagctagctcagtcctaggtataatactagtATCGCGCACCGCGCCTTTGTgttttagagctagaaatagcaagttaaaataaggc
13	ggttaacgtcttgacgaagatctgCTGGCCCGCGCCGCCGCCcatggatcctctccttcttaaagttctgctctagtagctagcactgtacctaggactgagctagccgtcaagctttcgctaaggatgatttctggaattctaaagatctttgacagctagctcagtcctaggtataatactagtACAATCACAATCTTTTTCAAgttttagagctagaaatagcaagttaaaataaggc
14	ggttaacgtcttgacgaagatctgCGCGCTCGCGCCCGCCGCcatggatcctctccttcttaaagttctgctctagtagctagcactgtacctaggactgagctagccgtcaagctttcgctaaggatgatttctggaattctaaagatctttgacagctagctcagtcctaggtataatactagtACTTCGCCCTGGAGCTTCGTgttttagagctagaaatagcaagttaaaataaggc
15	ggttaacgtcttgacgaagatctgGTTGCCGCCGCCGCTGCCcatggatcctctccttcttaaagttctgctctagtagctagcactgtacctaggactgagctagccgtcaagctttcgctaaggatgatttctggaattctaaagatctttgacagctagctcagtcctaggtataatactagtAAGCATGGCTCTGTGCAATGgttttagagctagaaatagcaagttaaaataaggc
16	ggttaacgtcttgacgaagatctgGCCGCCGCTATCGCCGCCcatggatcctctccttcttaaagttctgctctagtagctagcactgtacctaggactgagctagccgtcaagctttcgctaaggatgatttctggaattctaaagatctttgacagctagctcagtcctaggtataatactagtCTCAACCACCACATTACGCGgttttagagctagaaatagcaagttaaaataaggc
17	ggttaacgtcttgacgaagatctgGCTGCCGCCGCTGCCGCTcatggatcctctccttcttaaagttctgctctagtagctagcactgtacctaggactgagctagccgtcaagctttcgctaaggatgatttctggaattctaaagatctttgacagctagctcagtcctaggtataatactagtCTTAGCTTCTTTTACAAACTgttttagagctagaaatagcaagttaaaataaggc
18	ggttaacgtcttgacgaagatctgCGGCGCGCCGCCCGGGCCcatggatcctctccttcttaaagttctgctctagtagctagcactgtacctaggactgagctagccgtcaagctttcgctaaggatgatttctggaattctaaagatctttgacagctagctcagtcctaggtataatactagtGACAACGTGAGATTTCAGTAgttttagagctagaaatagcaagttaaaataaggc
19	ggttaacgtcttgacgaagatctgCACGCCGCCCGCGCCCGGcatggatcctctccttcttaaagttctgctctagtagctagcactgtacctaggactgagctagccgtcaagctttcgctaaggatgatttctggaattctaaagatctttgacagctagctcagtcctaggtataatactagtTGGTTGCGGTAACGGCAGATgttttagagctagaaatagcaagttaaaataaggc
20	ggttaacgtcttgacgaagatctgGCCGCCGCCGTTGCCCGGcatggatcctctccttcttaaagttctgctctagtagctagcactgtacctaggactgagctagccgtcaagctttcgctaaggatgatttctggaattctaaagatctttgacagctagctcagtcctaggtataatactagtGGAAAACAATGCGACCGATAgttttagagctagaaatagcaagttaaaataaggc
21	ggttaacgtcttgacgaagatctgGCTCGGGCCGCCCGCCGCcatggatcctctccttcttaaagttctgctctagtagctagcactgtacctaggactgagctagccgtcaagctttcgctaaggatgatttctggaattctaaagatctttgacagctagctcagtcctaggtataatactagtGTTGTTGCACAGTGACCGGAgttttagagctagaaatagcaagttaaaataaggc
22	ggttaacgtcttgacgaagatctgCGCCTGGCCGCCCGCGCCcatggatcctctccttcttaaagttctgctctagtagctagcactgtacctaggactgagctagccgtcaagctttcgctaaggatgatttctggaattctaaagatctttgacagctagctcagtcctaggtataatactagtCCGCCGCATCCAGATCAACCgttttagagctagaaatagcaagttaaaataaggc
23	ggttaacgtcttgacgaagatctgGCCCGCGCTGCCGCCAATcatggatcctctccttcttaaagttctgctctagtagctagcactgtacctaggactgagctagccgtcaagctttcgctaaggatgatttctggaattctaaagatctttgacagctagctcagtcctaggtataatactagtGATTTCGTCTGCCTTTTCAAgttttagagctagaaatagcaagttaaaataaggc
24	ggttaacgtcttgacgaagatctgGCCGCCCTGGCCGCCGCTcatggatcctctccttcttaaagttctgctctagtagctagcactgtacctaggactgagctagccgtcaagctttcgctaaggatgatttctggaattctaaagatctttgacagctagctcagtcctaggtataatactagtACACCGCGTTCCATCACAATgttttagagctagaaatagcaagttaaaataaggc
25	ggttaacgtcttgacgaagatctgGCCGCCGCCCACGCTGCTcatggatcctctccttcttaaagttctgctctagtagctagcactgtacctaggactgagctagccgtcaagctttcgctaaggatgatttctggaattctaaagatctttgacagctagctcagtcctaggtataatactagtTACCCACCAGCAGGGAAGAGgttttagagctagaaatagcaagttaaaataaggc
26	ggttaacgtcttgacgaagatctgGCCCGCGCCGCCAAAGCCcatggatcctctccttcttaaagttctgctctagtagctagcactgtacctaggactgagctagccgtcaagctttcgctaaggatgatttctggaattctaaagatctttgacagctagctcagtcctaggtataatactagtAGGAGAATTCGTAACAGCGCgttttagagctagaaatagcaagttaaaataaggc
27	ggttaacgtcttgacgaagatctgCGGGCCGCCCGCCGCCGGcatggatcctctccttcttaaagttctgctctagtagctagcactgtacctaggactgagctagccgtcaagctttcgctaaggatgatttctggaattctaaagatctttgacagctagctcagtcctaggtataatactagtCCCGTGCGATTCGCCGAAGGgttttagagctagaaatagcaagttaaaataaggc
28	ggttaacgtcttgacgaagatctgGCCGCCCACCGCCGGCGCcatggatcctctccttcttaaagttctgctctagtagctagcactgtacctaggactgagctagccgtcaagctttcgctaaggatgatttctggaattctaaagatctttgacagctagctcagtcctaggtataatactagtACCGATGATTTTTACGATTTgttttagagctagaaatagcaagttaaaataaggc
29	ggttaacgtcttgacgaagatctgGCCGCCGCCGCCCGGCTGcatggatcctctccttcttaaagttctgctctagtagctagcactgtacctaggactgagctagccgtcaagctttcgctaaggatgatttctggaattctaaagatctttgacagctagctcagtcctaggtataatactagtTTTCCCAGCAAGATCCAGATgttttagagctagaaatagcaagttaaaataaggc
30	ggttaacgtcttgacgaagatctgCGCCGCCACCGCCGCCGCcatggatcctctccttcttaaagttctgctctagtagctagcactgtacctaggactgagctagccgtcaagctttcgctaaggatgatttctggaattctaaagatctttgacagctagctcagtcctaggtataatactagtTCAATAAACTGGCGCTGATAgttttagagctagaaatagcaagttaaaataaggc
31	ggttaacgtcttgacgaagatctgGCCGCCGCCGTTGCCCAGcatggatcctctccttcttaaagttctgctctagtagctagcactgtacctaggactgagctagccgtcaagctttcgctaaggatgatttctggaattctaaagatctttgacagctagctcagtcctaggtataatactagtCGATCGCGCCTTTCTCGATCgttttagagctagaaatagcaagttaaaataaggc
32	ggttaacgtcttgacgaagatctgCGCGCCAATGCTCGCGCCcatggatcctctccttcttaaagttctgctctagtagctagcactgtacctaggactgagctagccgtcaagctttcgctaaggatgatttctggaattctaaagatctttgacagctagctcagtcctaggtataatactagtAGGCGAATGGTTTCTGCTTTgttttagagctagaaatagcaagttaaaataaggc
33	ggttaacgtcttgacgaagatctgGGTGCCCGCGCCGCCGTTcatggatcctctccttcttaaagttctgctctagtagctagcactgtacctaggactgagctagccgtcaagctttcgctaaggatgatttctggaattctaaagatctttgacagctagctcagtcctaggtataatactagtCACCAGCAGTTCGCAGCCGTgttttagagctagaaatagcaagttaaaataaggc
34	ggttaacgtcttgacgaagatctgGGTGCTGCCCGCCGCCGCcatggatcctctccttcttaaagttctgctctagtagctagcactgtacctaggactgagctagccgtcaagctttcgctaaggatgatttctggaattctaaagatctttgacagctagctcagtcctaggtataatactagtTCCAGCACTTCGAGCAGTGTgttttagagctagaaatagcaagttaaaataaggc
35	ggttaacgtcttgacgaagatctgGTTGCCGCTGCCGCCGCTcatggatcctctccttcttaaagttctgctctagtagctagcactgtacctaggactgagctagccgtcaagctttcgctaaggatgatttctggaattctaaagatctttgacagctagctcagtcctaggtataatactagtCCTACCACTTCGATACTCGAgttttagagctagaaatagcaagttaaaataaggc
36	ggttaacgtcttgacgaagatctgATCGCCGCCGCTGCTGCCcatggatcctctccttcttaaagttctgctctagtagctagcactgtacctaggactgagctagccgtcaagctttcgctaaggatgatttctggaattctaaagatctttgacagctagctcagtcctaggtataatactagtTTCCAGCTTTGGCGCTTTTTgttttagagctagaaatagcaagttaaaataaggc
37	ggttaacgtcttgacgaagatctgGCCGCCGCCGCTAAAGCCcatggatcctctccttcttaaagttctgctctagtagctagcactgtacctaggactgagctagccgtcaagctttcgctaaggatgatttctggaattctaaagatctttgacagctagctcagtcctaggtataatactagtTCGGTAATCAGCGCCACAACgttttagagctagaaatagcaagttaaaataaggc
38	ggttaacgtcttgacgaagatctgCACGCCGCCCGGCGGGCCcatggatcctctccttcttaaagttctgctctagtagctagcactgtacctaggactgagctagccgtcaagctttcgctaaggatgatttctggaattctaaagatctttgacagctagctcagtcctaggtataatactagtATCGCCGACACTGGCGCAGTgttttagagctagaaatagcaagttaaaataaggc
39	ggttaacgtcttgacgaagatctgAATGCCCGCCGGCGCGCCcatggatcctctccttcttaaagttctgctctagtagctagcactgtacctaggactgagctagccgtcaagctttcgctaaggatgatttctggaattctaaagatctttgacagctagctcagtcctaggtataatactagtTGCCGCCCAGGCACAAACCAgttttagagctagaaatagcaagttaaaataaggc
40	ggttaacgtcttgacgaagatctgGTTGCCCGCCGGCGCGCCcatggatcctctccttcttaaagttctgctctagtagctagcactgtacctaggactgagctagccgtcaagctttcgctaaggatgatttctggaattctaaagatctttgacagctagctcagtcctaggtataatactagtCTTTTTATATCTGTACGTTTgttttagagctagaaatagcaagttaaaataaggc
41	ggttaacgtcttgacgaagatctgGCCCACGCTCGCGCCCGGcatggatcctctccttcttaaagttctgctctagtagctagcactgtacctaggactgagctagccgtcaagctttcgctaaggatgatttctggaattctaaagatctttgacagctagctcagtcctaggtataatactagtGCACAGCGCGCAGAAACTCGgttttagagctagaaatagcaagttaaaataaggc
42	ggttaacgtcttgacgaagatctgGCCAATGCCGCCGCCCTGcatggatcctctccttcttaaagttctgctctagtagctagcactgtacctaggactgagctagccgtcaagctttcgctaaggatgatttctggaattctaaagatctttgacagctagctcagtcctaggtataatactagtGCCCTGCACACGTACGCGCTgttttagagctagaaatagcaagttaaaataaggc
43	ggttaacgtcttgacgaagatctgCGCCGCCGCGCTCAGGCCcatggatcctctccttcttaaagttctgctctagtagctagcactgtacctaggactgagctagccgtcaagctttcgctaaggatgatttctggaattctaaagatctttgacagctagctcagtcctaggtataatactagtGCCAACGCGAGGGAAACCGAgttttagagctagaaatagcaagttaaaataaggc
44	ggttaacgtcttgacgaagatctgGTTCGCCGCGCCGCCGGTcatggatcctctccttcttaaagttctgctctagtagctagcactgtacctaggactgagctagccgtcaagctttcgctaaggatgatttctggaattctaaagatctttgacagctagctcagtcctaggtataatactagtTCAGCGTGGCAACCGTCATCgttttagagctagaaatagcaagttaaaataaggc
45	ggttaacgtcttgacgaagatctgGCTGCCGCCCAGGGTGCCcatggatcctctccttcttaaagttctgctctagtagctagcactgtacctaggactgagctagccgtcaagctttcgctaaggatgatttctggaattctaaagatctttgacagctagctcagtcctaggtataatactagtATTCAGTAAAGCACGTAACCgttttagagctagaaatagcaagttaaaataaggc
46	ggttaacgtcttgacgaagatctgGCTGCCGCCGCCGGTGTTcatggatcctctccttcttaaagttctgctctagtagctagcactgtacctaggactgagctagccgtcaagctttcgctaaggatgatttctggaattctaaagatctttgacagctagctcagtcctaggtataatactagtGTAGCTAAGAGAGGTTTTATgttttagagctagaaatagcaagttaaaataaggc
47	ggttaacgtcttgacgaagatctgGCTGGTGCCGCCGCCATCcatggatcctctccttcttaaagttctgctctagtagctagcactgtacctaggactgagctagccgtcaagctttcgctaaggatgatttctggaattctaaagatctttgacagctagctcagtcctaggtataatactagtTCTAAAATACCACCGTGTCCgttttagagctagaaatagcaagttaaaataaggc
48	ggttaacgtcttgacgaagatctgCGCGCCGCCCGCATAGCCcatggatcctctccttcttaaagttctgctctagtagctagcactgtacctaggactgagctagccgtcaagctttcgctaaggatgatttctggaattctaaagatctttgacagctagctcagtcctaggtataatactagtCACCCACAGCGGCCAGTTGCgttttagagctagaaatagcaagttaaaataaggc
49	ggttaacgtcttgacgaagatctgCGGGCCAATGCCGCCCGGcatggatcctctccttcttaaagttctgctctagtagctagcactgtacctaggactgagctagccgtcaagctttcgctaaggatgatttctggaattctaaagatctttgacagctagctcagtcctaggtataatactagtCCACAGTTCGGCATCATAATgttttagagctagaaatagcaagttaaaataaggc
50	ggttaacgtcttgacgaagatctgGCCGCCCGGCGGGCCGTTcatggatcctctccttcttaaagttctgctctagtagctagcactgtacctaggactgagctagccgtcaagctttcgctaaggatgatttctggaattctaaagatctttgacagctagctcagtcctaggtataatactagtCACGCCCGGAGATGGCAAACgttttagagctagaaatagcaagttaaaataaggc
51	ggttaacgtcttgacgaagatctgCGCGCCCGCGCTCGGCGGcatggatcctctccttcttaaagttctgctctagtagctagcactgtacctaggactgagctagccgtcaagctttcgctaaggatgatttctggaattctaaagatctttgacagctagctcagtcctaggtataatactagtGAGGGCTTTACCCTGAACCTgttttagagctagaaatagcaagttaaaataaggc
52	ggttaacgtcttgacgaagatctgGCCCTGCGGCGCGCCCGCcatggatcctctccttcttaaagttctgctctagtagctagcactgtacctaggactgagctagccgtcaagctttcgctaaggatgatttctggaattctaaagatctttgacagctagctcagtcctaggtataatactagtGACCACCAGTCGCGAGGATCgttttagagctagaaatagcaagttaaaataaggc
53	ggttaacgtcttgacgaagatctgCGCGCCCGGGCCTTCCGCcatggatcctctccttcttaaagttctgctctagtagctagcactgtacctaggactgagctagccgtcaagctttcgctaaggatgatttctggaattctaaagatctttgacagctagctcagtcctaggtataatactagtCCGCAAAAGAGACAGCCCGGgttttagagctagaaatagcaagttaaaataaggc
54	ggttaacgtcttgacgaagatctgCGCGTTGCTGCCCGGGCCcatggatcctctccttcttaaagttctgctctagtagctagcactgtacctaggactgagctagccgtcaagctttcgctaaggatgatttctggaattctaaagatctttgacagctagctcagtcctaggtataatactagtAATGGTTGAAGAGAAGTCAGgttttagagctagaaatagcaagttaaaataaggc
55	ggttaacgtcttgacgaagatctgCGCGGTCAGCGCGCCCGCcatggatcctctccttcttaaagttctgctctagtagctagcactgtacctaggactgagctagccgtcaagctttcgctaaggatgatttctggaattctaaagatctttgacagctagctcagtcctaggtataatactagtAGAACGTTTAACTGTTCCGCgttttagagctagaaatagcaagttaaaataaggc
56	ggttaacgtcttgacgaagatctgGCCCGCCTGATCGCCGCCcatggatcctctccttcttaaagttctgctctagtagctagcactgtacctaggactgagctagccgtcaagctttcgctaaggatgatttctggaattctaaagatctttgacagctagctcagtcctaggtataatactagtCAGTTCAATCACCGCTTCTTgttttagagctagaaatagcaagttaaaataaggc
57	ggttaacgtcttgacgaagatctgGCTAATCGCGCCCGCGCTcatggatcctctccttcttaaagttctgctctagtagctagcactgtacctaggactgagctagccgtcaagctttcgctaaggatgatttctggaattctaaagatctttgacagctagctcagtcctaggtataatactagtTCCCGGGAATACATGTCCACgttttagagctagaaatagcaagttaaaataaggc
58	ggttaacgtcttgacgaagatctgGCCGCCCGCGGTGCTGTTcatggatcctctccttcttaaagttctgctctagtagctagcactgtacctaggactgagctagccgtcaagctttcgctaaggatgatttctggaattctaaagatctttgacagctagctcagtcctaggtataatactagtCTGCGCCGGTAAAATAGCCCgttttagagctagaaatagcaagttaaaataaggc
59	ggttaacgtcttgacgaagatctgAAAGCCGCCCGCGCCCACcatggatcctctccttcttaaagttctgctctagtagctagcactgtacctaggactgagctagccgtcaagctttcgctaaggatgatttctggaattctaaagatctttgacagctagctcagtcctaggtataatactagtTAATACTTGATAAATTTCCTgttttagagctagaaatagcaagttaaaataaggc
60	ggttaacgtcttgacgaagatctgGCCGCTGCTGTTGCCGCTcatggatcctctccttcttaaagttctgctctagtagctagcactgtacctaggactgagctagccgtcaagctttcgctaaggatgatttctggaattctaaagatctttgacagctagctcagtcctaggtataatactagtGTCCGCCAGCGTTCTGGCTTgttttagagctagaaatagcaagttaaaataaggc
61	ggttaacgtcttgacgaagatctgATAGCCCGCCGCGCCCGCcatggatcctctccttcttaaagttctgctctagtagctagcactgtacctaggactgagctagccgtcaagctttcgctaaggatgatttctggaattctaaagatctttgacagctagctcagtcctaggtataatactagtATTCGGAATGCCGACAGTGCgttttagagctagaaatagcaagttaaaataaggc
62	ggttaacgtcttgacgaagatctgCGGCGCCGCCACCGGGCCcatggatcctctccttcttaaagttctgctctagtagctagcactgtacctaggactgagctagccgtcaagctttcgctaaggatgatttctggaattctaaagatctttgacagctagctcagtcctaggtataatactagtGGCATCGAGCATCAGCGTTTgttttagagctagaaatagcaagttaaaataaggc
63	ggttaacgtcttgacgaagatctgCGGGCCCTGCGGGCCGCCcatggatcctctccttcttaaagttctgctctagtagctagcactgtacctaggactgagctagccgtcaagctttcgctaaggatgatttctggaattctaaagatctttgacagctagctcagtcctaggtataatactagtACACGTCACATGAATGTTCAgttttagagctagaaatagcaagttaaaataaggc
64	ggttaacgtcttgacgaagatctgGCCCGCGCCCGGATCCGGcatggatcctctccttcttaaagttctgctctagtagctagcactgtacctaggactgagctagccgtcaagctttcgctaaggatgatttctggaattctaaagatctttgacagctagctcagtcctaggtataatactagtAATCAGTTGTTCTGCTTTCGgttttagagctagaaatagcaagttaaaataaggc
65	ggttaacgtcttgacgaagatctgGCCCACGCCCTGCGGGCCcatggatcctctccttcttaaagttctgctctagtagctagcactgtacctaggactgagctagccgtcaagctttcgctaaggatgatttctggaattctaaagatctttgacagctagctcagtcctaggtataatactagtAAAGCCGCCTTCACCGCGGTgttttagagctagaaatagcaagttaaaataaggc
66	ggttaacgtcttgacgaagatctgCAGCGGGCCGCCCGCGGTcatggatcctctccttcttaaagttctgctctagtagctagcactgtacctaggactgagctagccgtcaagctttcgctaaggatgatttctggaattctaaagatctttgacagctagctcagtcctaggtataatactagtACTTCATCAGCCCCGATGTCgttttagagctagaaatagcaagttaaaataaggc
67	ggttaacgtcttgacgaagatctgGCCCGCGCCCTGGCTCGGcatggatcctctccttcttaaagttctgctctagtagctagcactgtacctaggactgagctagccgtcaagctttcgctaaggatgatttctggaattctaaagatctttgacagctagctcagtcctaggtataatactagtCGGACGCGCCGCCGCCAGTTgttttagagctagaaatagcaagttaaaataaggc
68	ggttaacgtcttgacgaagatctgGCTCAGCAGCGCGCCGCCcatggatcctctccttcttaaagttctgctctagtagctagcactgtacctaggactgagctagccgtcaagctttcgctaaggatgatttctggaattctaaagatctttgacagctagctcagtcctaggtataatactagtGTAGTAAATTCGTGGCCAGCgttttagagctagaaatagcaagttaaaataaggc
69	ggttaacgtcttgacgaagatctgGCCGGTGTTGCCCAGGCCcatggatcctctccttcttaaagttctgctctagtagctagcactgtacctaggactgagctagccgtcaagctttcgctaaggatgatttctggaattctaaagatctttgacagctagctcagtcctaggtataatactagtCTTCCAGAATCAGCACACCCgttttagagctagaaatagcaagttaaaataaggc
70	ggttaacgtcttgacgaagatctgGCCCGCCGCCGCTTCGGTcatggatcctctccttcttaaagttctgctctagtagctagcactgtacctaggactgagctagccgtcaagctttcgctaaggatgatttctggaattctaaagatctttgacagctagctcagtcctaggtataatactagtATTTCAGGGAGGTCTGGATCgttttagagctagaaatagcaagttaaaataaggc
71	ggttaacgtcttgacgaagatctgGTTGGTGCCGGTCGCGCCcatggatcctctccttcttaaagttctgctctagtagctagcactgtacctaggactgagctagccgtcaagctttcgctaaggatgatttctggaattctaaagatctttgacagctagctcagtcctaggtataatactagtCCAGCAGCTCAAAACCAGCTgttttagagctagaaatagcaagttaaaataaggc
72	ggttaacgtcttgacgaagatctgGCTGCCCGCGGTCGCATCcatggatcctctccttcttaaagttctgctctagtagctagcactgtacctaggactgagctagccgtcaagctttcgctaaggatgatttctggaattctaaagatctttgacagctagctcagtcctaggtataatactagtGGTTGTGTCGCAGAGCGCGGgttttagagctagaaatagcaagttaaaataaggc
73	ggttaacgtcttgacgaagatctgGCCGCCCGCAAAGTTGCCcatggatcctctccttcttaaagttctgctctagtagctagcactgtacctaggactgagctagccgtcaagctttcgctaaggatgatttctggaattctaaagatctttgacagctagctcagtcctaggtataatactagtAGCGATGGGTTGTAACGTCAgttttagagctagaaatagcaagttaaaataaggc
74	ggttaacgtcttgacgaagatctgGCCGCCGCCGCCCAGATAcatggatcctctccttcttaaagttctgctctagtagctagcactgtacctaggactgagctagccgtcaagctttcgctaaggatgatttctggaattctaaagatctttgacagctagctcagtcctaggtataatactagtTGTTCAACGTTGACGCAACGgttttagagctagaaatagcaagttaaaataaggc
75	ggttaacgtcttgacgaagatctgGCCAAAGCTGCTCGCGCCcatggatcctctccttcttaaagttctgctctagtagctagcactgtacctaggactgagctagccgtcaagctttcgctaaggatgatttctggaattctaaagatctttgacagctagctcagtcctaggtataatactagtCGGGCTGATTTTGCTCAGTTgttttagagctagaaatagcaagttaaaataaggc
76	ggttaacgtcttgacgaagatctgGTTCGGCGCCGGCGCGCCcatggatcctctccttcttaaagttctgctctagtagctagcactgtacctaggactgagctagccgtcaagctttcgctaaggatgatttctggaattctaaagatctttgacagctagctcagtcctaggtataatactagtTGCGTTTTCGGTGGCAGGTAgttttagagctagaaatagcaagttaaaataaggc
77	ggttaacgtcttgacgaagatctgATCCGGCGCCGCCGGGCCcatggatcctctccttcttaaagttctgctctagtagctagcactgtacctaggactgagctagccgtcaagctttcgctaaggatgatttctggaattctaaagatctttgacagctagctcagtcctaggtataatactagtGTTCTCACCTTCAACTTCCAgttttagagctagaaatagcaagttaaaataaggc
78	ggttaacgtcttgacgaagatctgGCCAATCGGCTGGCCGCCcatggatcctctccttcttaaagttctgctctagtagctagcactgtacctaggactgagctagccgtcaagctttcgctaaggatgatttctggaattctaaagatctttgacagctagctcagtcctaggtataatactagtTTCAACGAAAGAAGCATTGTgttttagagctagaaatagcaagttaaaataaggc
79	ggttaacgtcttgacgaagatctgCGGCACCACGCTGCCCGCcatggatcctctccttcttaaagttctgctctagtagctagcactgtacctaggactgagctagccgtcaagctttcgctaaggatgatttctggaattctaaagatctttgacagctagctcagtcctaggtataatactagtTGTTCCAGGGTTTTAAGGAGgttttagagctagaaatagcaagttaaaataaggc
80	ggttaacgtcttgacgaagatctgGCCCTGAATCGCCGCCGCcatggatcctctccttcttaaagttctgctctagtagctagcactgtacctaggactgagctagccgtcaagctttcgctaaggatgatttctggaattctaaagatctttgacagctagctcagtcctaggtataatactagtGACATAAGCCACATTTTCCGgttttagagctagaaatagcaagttaaaataaggc
81	ggttaacgtcttgacgaagatctgCACCGCAATGGTCGCGCCcatggatcctctccttcttaaagttctgctctagtagctagcactgtacctaggactgagctagccgtcaagctttcgctaaggatgatttctggaattctaaagatctttgacagctagctcagtcctaggtataatactagtCCTTCGACCACTAAAGGCCCgttttagagctagaaatagcaagttaaaataaggc
82	ggttaacgtcttgacgaagatctgAATGTTGCTCGCGCCCGCcatggatcctctccttcttaaagttctgctctagtagctagcactgtacctaggactgagctagccgtcaagctttcgctaaggatgatttctggaattctaaagatctttgacagctagctcagtcctaggtataatactagtTTTAATTGCTGCCAGACCTTgttttagagctagaaatagcaagttaaaataaggc
83	ggttaacgtcttgacgaagatctgTTCGCCCGCCGCCGCATCcatggatcctctccttcttaaagttctgctctagtagctagcactgtacctaggactgagctagccgtcaagctttcgctaaggatgatttctggaattctaaagatctttgacagctagctcagtcctaggtataatactagtGCGGCTGAAACAGCATTACCgttttagagctagaaatagcaagttaaaataaggc
84	ggttaacgtcttgacgaagatctgGCCATCGTTGCTCGCCGCcatggatcctctccttcttaaagttctgctctagtagctagcactgtacctaggactgagctagccgtcaagctttcgctaaggatgatttctggaattctaaagatctttgacagctagctcagtcctaggtataatactagtTCGCCGGGCGCATTAACAGCgttttagagctagaaatagcaagttaaaataaggc
85	ggttaacgtcttgacgaagatctgCGGCGCGCTAAAGCCGCCcatggatcctctccttcttaaagttctgctctagtagctagcactgtacctaggactgagctagccgtcaagctttcgctaaggatgatttctggaattctaaagatctttgacagctagctcagtcctaggtataatactagtTATGGCCCGACCGTGAAACTgttttagagctagaaatagcaagttaaaataaggc
86	ggttaacgtcttgacgaagatctgATCGCTGTTGCCGCCGCTcatggatcctctccttcttaaagttctgctctagtagctagcactgtacctaggactgagctagccgtcaagctttcgctaaggatgatttctggaattctaaagatctttgacagctagctcagtcctaggtataatactagtAATCATGTCATCACGGTGAAgttttagagctagaaatagcaagttaaaataaggc
87	ggttaacgtcttgacgaagatctgGCCCGGCACCGGCGGCGCcatggatcctctccttcttaaagttctgctctagtagctagcactgtacctaggactgagctagccgtcaagctttcgctaaggatgatttctggaattctaaagatctttgacagctagctcagtcctaggtataatactagtGCGTTTGTCCGCACTTGTTCgttttagagctagaaatagcaagttaaaataaggc
88	ggttaacgtcttgacgaagatctgGCCCGGCGGGTTCGGGCCcatggatcctctccttcttaaagttctgctctagtagctagcactgtacctaggactgagctagccgtcaagctttcgctaaggatgatttctggaattctaaagatctttgacagctagctcagtcctaggtataatactagtCGGGTTTTCCGTGCTGTATAgttttagagctagaaatagcaagttaaaataaggc
89	ggttaacgtcttgacgaagatctgCGCGCCGCTGCTAAACGCcatggatcctctccttcttaaagttctgctctagtagctagcactgtacctaggactgagctagccgtcaagctttcgctaaggatgatttctggaattctaaagatctttgacagctagctcagtcctaggtataatactagtCTCGGCACGGCGTTCAAAAGgttttagagctagaaatagcaagttaaaataaggc
90	ggttaacgtcttgacgaagatctgCGCCGGCGGCGCGCCCTGcatggatcctctccttcttaaagttctgctctagtagctagcactgtacctaggactgagctagccgtcaagctttcgctaaggatgatttctggaattctaaagatctttgacagctagctcagtcctaggtataatactagtTGGCAGTGGCAGACCAAAGTgttttagagctagaaatagcaagttaaaataaggc
91	ggttaacgtcttgacgaagatctgCGCCACGCCCACCGGCACcatggatcctctccttcttaaagttctgctctagtagctagcactgtacctaggactgagctagccgtcaagctttcgctaaggatgatttctggaattctaaagatctttgacagctagctcagtcctaggtataatactagtCCTTCCGGAGCACCGGACAGgttttagagctagaaatagcaagttaaaataaggc
92	ggttaacgtcttgacgaagatctgCAGCTGGCCGCCCGGCGCcatggatcctctccttcttaaagttctgctctagtagctagcactgtacctaggactgagctagccgtcaagctttcgctaaggatgatttctggaattctaaagatctttgacagctagctcagtcctaggtataatactagtCGCTTCGTTAGGGAAAAGTTgttttagagctagaaatagcaagttaaaataaggc
93	ggttaacgtcttgacgaagatctgCACCAGCGCCAGGCCCGCcatggatcctctccttcttaaagttctgctctagtagctagcactgtacctaggactgagctagccgtcaagctttcgctaaggatgatttctggaattctaaagatctttgacagctagctcagtcctaggtataatactagtTTGCTGACGCAGCAGCGGCAgttttagagctagaaatagcaagttaaaataaggc
94	ggttaacgtcttgacgaagatctgGGTCGCCTGCGCGCCCGGcatggatcctctccttcttaaagttctgctctagtagctagcactgtacctaggactgagctagccgtcaagctttcgctaaggatgatttctggaattctaaagatctttgacagctagctcagtcctaggtataatactagtGCCTACAACCATGTAGAAAGgttttagagctagaaatagcaagttaaaataaggc
95	ggttaacgtcttgacgaagatctgCGCCACGCCGCTCAGCACcatggatcctctccttcttaaagttctgctctagtagctagcactgtacctaggactgagctagccgtcaagctttcgctaaggatgatttctggaattctaaagatctttgacagctagctcagtcctaggtataatactagtCGTCAGCAAGACCAGCGGAAgttttagagctagaaatagcaagttaaaataaggc
96	ggttaacgtcttgacgaagatctgGTTCAGGCTCACGCCGCCcatggatcctctccttcttaaagttctgctctagtagctagcactgtacctaggactgagctagccgtcaagctttcgctaaggatgatttctggaattctaaagatctttgacagctagctcagtcctaggtataatactagtTAAATAGAGCATCCGGTCATgttttagagctagaaatagcaagttaaaataaggc
97	ggttaacgtcttgacgaagatctgGCCGCTGCCCGGATCATCcatggatcctctccttcttaaagttctgctctagtagctagcactgtacctaggactgagctagccgtcaagctttcgctaaggatgatttctggaattctaaagatctttgacagctagctcagtcctaggtataatactagtGGCGTGGCGTGTTGTTGATAgttttagagctagaaatagcaagttaaaataaggc
98	ggttaacgtcttgacgaagatctgCGCGCCCTGGCTTTCGCCcatggatcctctccttcttaaagttctgctctagtagctagcactgtacctaggactgagctagccgtcaagctttcgctaaggatgatttctggaattctaaagatctttgacagctagctcagtcctaggtataatactagtCTGTATACAGCTGACGCGGAgttttagagctagaaatagcaagttaaaataaggc
99	ggttaacgtcttgacgaagatctgCACCGCATCGCTCGCGCTcatggatcctctccttcttaaagttctgctctagtagctagcactgtacctaggactgagctagccgtcaagctttcgctaaggatgatttctggaattctaaagatctttgacagctagctcagtcctaggtataatactagtTACCAATACGTTGACCTACCgttttagagctagaaatagcaagttaaaataaggc
100	ggttaacgtcttgacgaagatctgGCCCTGGGTGCCGCTGGTcatggatcctctccttcttaaagttctgctctagtagctagcactgtacctaggactgagctagccgtcaagctttcgctaaggatgatttctggaattctaaagatctttgacagctagctcagtcctaggtataatactagtTTAACGCCATGAATTTTAAAgttttagagctagaaatagcaagttaaaataaggc
101	ggttaacgtcttgacgaagatctgGCTCGCGCCGCCCAGAAAcatggatcctctccttcttaaagttctgctctagtagctagcactgtacctaggactgagctagccgtcaagctttcgctaaggatgatttctggaattctaaagatctttgacagctagctcagtcctaggtataatactagtGGCATCGAAATCGCCGTCGAgttttagagctagaaatagcaagttaaaataaggc
102	ggttaacgtcttgacgaagatctgCGCGCCGCTGTTAAAGCCcatggatcctctccttcttaaagttctgctctagtagctagcactgtacctaggactgagctagccgtcaagctttcgctaaggatgatttctggaattctaaagatctttgacagctagctcagtcctaggtataatactagtGTTTTTACCTACGAAGCAACgttttagagctagaaatagcaagttaaaataaggc
103	ggttaacgtcttgacgaagatctgCGCCGCATAGGTCGCGCCcatggatcctctccttcttaaagttctgctctagtagctagcactgtacctaggactgagctagccgtcaagctttcgctaaggatgatttctggaattctaaagatctttgacagctagctcagtcctaggtataatactagtCGGCAGTCGCACTCATCGGCgttttagagctagaaatagcaagttaaaataaggc
104	ggttaacgtcttgacgaagatctgCACCGCCGGGTTGCCCGGcatggatcctctccttcttaaagttctgctctagtagctagcactgtacctaggactgagctagccgtcaagctttcgctaaggatgatttctggaattctaaagatctttgacagctagctcagtcctaggtataatactagtCAGGGCGTTTAGATCGAGTTgttttagagctagaaatagcaagttaaaataaggc
105	ggttaacgtcttgacgaagatctgCGCCACGCCCACCAGCGGcatggatcctctccttcttaaagttctgctctagtagctagcactgtacctaggactgagctagccgtcaagctttcgctaaggatgatttctggaattctaaagatctttgacagctagctcagtcctaggtataatactagtCTGTTCACGGTCGATTTCATgttttagagctagaaatagcaagttaaaataaggc
106	ggttaacgtcttgacgaagatctgCGCCGCGTTCGCCGGAATcatggatcctctccttcttaaagttctgctctagtagctagcactgtacctaggactgagctagccgtcaagctttcgctaaggatgatttctggaattctaaagatctttgacagctagctcagtcctaggtataatactagtCTGGTTAACCGGCATAACACgttttagagctagaaatagcaagttaaaataaggc
107	ggttaacgtcttgacgaagatctgCGGCGCCACGCCGGTAATcatggatcctctccttcttaaagttctgctctagtagctagcactgtacctaggactgagctagccgtcaagctttcgctaaggatgatttctggaattctaaagatctttgacagctagctcagtcctaggtataatactagtTGGAAACTGTGTTCTTCGCCgttttagagctagaaatagcaagttaaaataaggc
108	ggttaacgtcttgacgaagatctgCGCCGCAATAATGTTGCCcatggatcctctccttcttaaagttctgctctagtagctagcactgtacctaggactgagctagccgtcaagctttcgctaaggatgatttctggaattctaaagatctttgacagctagctcagtcctaggtataatactagtTGGCTTTGACCACATCTTCCgttttagagctagaaatagcaagttaaaataaggc
109	ggttaacgtcttgacgaagatctgGCCCTGGTTGCCGCTCGGcatggatcctctccttcttaaagttctgctctagtagctagcactgtacctaggactgagctagccgtcaagctttcgctaaggatgatttctggaattctaaagatctttgacagctagctcagtcctaggtataatactagtATTCAGGGCATCCCGCTGGCgttttagagctagaaatagcaagttaaaataaggc
110	ggttaacgtcttgacgaagatctgAATGCCGTTGCTCACCGCcatggatcctctccttcttaaagttctgctctagtagctagcactgtacctaggactgagctagccgtcaagctttcgctaaggatgatttctggaattctaaagatctttgacagctagctcagtcctaggtataatactagtCTGATTTAAGTACCAGGCGCgttttagagctagaaatagcaagttaaaataaggc
111	ggttaacgtcttgacgaagatctgCAGCGCCGCATCCGCGGTcatggatcctctccttcttaaagttctgctctagtagctagcactgtacctaggactgagctagccgtcaagctttcgctaaggatgatttctggaattctaaagatctttgacagctagctcagtcctaggtataatactagtCGCCACCGGAGGCAATCAGCgttttagagctagaaatagcaagttaaaataaggc
112	ggttaacgtcttgacgaagatctgCGCGGTCTGATCCGCGCCcatggatcctctccttcttaaagttctgctctagtagctagcactgtacctaggactgagctagccgtcaagctttcgctaaggatgatttctggaattctaaagatctttgacagctagctcagtcctaggtataatactagtAACGCTTCCAGAACTTCACGgttttagagctagaaatagcaagttaaaataaggc
113	ggttaacgtcttgacgaagatctgGCCGCCCACAAACGGGCTcatggatcctctccttcttaaagttctgctctagtagctagcactgtacctaggactgagctagccgtcaagctttcgctaaggatgatttctggaattctaaagatctttgacagctagctcagtcctaggtataatactagtTTCCAGTTACCCATCACTAAgttttagagctagaaatagcaagttaaaataaggc
114	ggttaacgtcttgacgaagatctgGCCGTTGGTCGCATCGCTcatggatcctctccttcttaaagttctgctctagtagctagcactgtacctaggactgagctagccgtcaagctttcgctaaggatgatttctggaattctaaagatctttgacagctagctcagtcctaggtataatactagtATGTCCGTTTCAATAAAGCCgttttagagctagaaatagcaagttaaaataaggc
115	ggttaacgtcttgacgaagatctgGCCGCTGGTGCCCGGAAAcatggatcctctccttcttaaagttctgctctagtagctagcactgtacctaggactgagctagccgtcaagctttcgctaaggatgatttctggaattctaaagatctttgacagctagctcagtcctaggtataatactagtGAACCACCGTAACTGATCAGgttttagagctagaaatagcaagttaaaataaggc
116	ggttaacgtcttgacgaagatctgGGTGCTGTTCGCGCTGCTcatggatcctctccttcttaaagttctgctctagtagctagcactgtacctaggactgagctagccgtcaagctttcgctaaggatgatttctggaattctaaagatctttgacagctagctcagtcctaggtataatactagtCTCTCCCATCCCGTAAATCAgttttagagctagaaatagcaagttaaaataaggc
117	ggttaacgtcttgacgaagatctgATAGCCGCCGCCCACATCcatggatcctctccttcttaaagttctgctctagtagctagcactgtacctaggactgagctagccgtcaagctttcgctaaggatgatttctggaattctaaagatctttgacagctagctcagtcctaggtataatactagtGTAATCACCTTCCCAGACGTgttttagagctagaaatagcaagttaaaataaggc
118	ggttaacgtcttgacgaagatctgCGGCGGCGCGTTCGCCACcatggatcctctccttcttaaagttctgctctagtagctagcactgtacctaggactgagctagccgtcaagctttcgctaaggatgatttctggaattctaaagatctttgacagctagctcagtcctaggtataatactagtTGGCGTAACGCTTCAACAGTgttttagagctagaaatagcaagttaaaataaggc
119	ggttaacgtcttgacgaagatctgAATCGGGCCATCCGCCGGcatggatcctctccttcttaaagttctgctctagtagctagcactgtacctaggactgagctagccgtcaagctttcgctaaggatgatttctggaattctaaagatctttgacagctagctcagtcctaggtataatactagtCCAGTCGTAAACACCAATAGgttttagagctagaaatagcaagttaaaataaggc
120	ggttaacgtcttgacgaagatctgCGGGCCGTTCGCCGGATCcatggatcctctccttcttaaagttctgctctagtagctagcactgtacctaggactgagctagccgtcaagctttcgctaaggatgatttctggaattctaaagatctttgacagctagctcagtcctaggtataatactagtGAAAGGCGCACGTAAGAGGTgttttagagctagaaatagcaagttaaaataaggc
121	ggttaacgtcttgacgaagatctgGCTGCCCACATCCGGCGGcatggatcctctccttcttaaagttctgctctagtagctagcactgtacctaggactgagctagccgtcaagctttcgctaaggatgatttctggaattctaaagatctttgacagctagctcagtcctaggtataatactagtCCAGACCTAAGCCGTTAGACgttttagagctagaaatagcaagttaaaataaggc
122	ggttaacgtcttgacgaagatctgGTTCACCACGCCCGCCAGcatggatcctctccttcttaaagttctgctctagtagctagcactgtacctaggactgagctagccgtcaagctttcgctaaggatgatttctggaattctaaagatctttgacagctagctcagtcctaggtataatactagtTCGCGTAATTGGCAAAATATgttttagagctagaaatagcaagttaaaataaggc
123	ggttaacgtcttgacgaagatctgCGCGTTGCCCTGCAGCGCcatggatcctctccttcttaaagttctgctctagtagctagcactgtacctaggactgagctagccgtcaagctttcgctaaggatgatttctggaattctaaagatctttgacagctagctcagtcctaggtataatactagtTCAGGTCAGTGTGAATGACCgttttagagctagaaatagcaagttaaaataaggc
124	ggttaacgtcttgacgaagatctgCGCCACCTGCGCCACGCTcatggatcctctccttcttaaagttctgctctagtagctagcactgtacctaggactgagctagccgtcaagctttcgctaaggatgatttctggaattctaaagatctttgacagctagctcagtcctaggtataatactagtCGCATCTTCACCGGCTTCGTgttttagagctagaaatagcaagttaaaataaggc
125	ggttaacgtcttgacgaagatctgGGTGGTCAGCGCCAGGCCcatggatcctctccttcttaaagttctgctctagtagctagcactgtacctaggactgagctagccgtcaagctttcgctaaggatgatttctggaattctaaagatctttgacagctagctcagtcctaggtataatactagtGGCTTGTGCCGCCTGCTCATgttttagagctagaaatagcaagttaaaataaggc
126	ggttaacgtcttgacgaagatctgGCTGCCCGGGTTGCTATCcatggatcctctccttcttaaagttctgctctagtagctagcactgtacctaggactgagctagccgtcaagctttcgctaaggatgatttctggaattctaaagatctttgacagctagctcagtcctaggtataatactagtAAAGCGTTCCGGTTCCGGTAgttttagagctagaaatagcaagttaaaataaggc
127	ggttaacgtcttgacgaagatctgCGCCGCGCCTTCATCATCcatggatcctctccttcttaaagttctgctctagtagctagcactgtacctaggactgagctagccgtcaagctttcgctaaggatgatttctggaattctaaagatctttgacagctagctcagtcctaggtataatactagtTCGATTTTTTTCATCATAACgttttagagctagaaatagcaagttaaaataaggc
128	ggttaacgtcttgacgaagatctgGCCGGTGCTCAGGTTGCTcatggatcctctccttcttaaagttctgctctagtagctagcactgtacctaggactgagctagccgtcaagctttcgctaaggatgatttctggaattctaaagatctttgacagctagctcagtcctaggtataatactagtGGGTATGCCACGGGAACAGCgttttagagctagaaatagcaagttaaaataaggc
129	ggttaacgtcttgacgaagatctgCACCACGCCCGCAAAGCTcatggatcctctccttcttaaagttctgctctagtagctagcactgtacctaggactgagctagccgtcaagctttcgctaaggatgatttctggaattctaaagatctttgacagctagctcagtcctaggtataatactagtATACTCGCGAATGGTTTCGCgttttagagctagaaatagcaagttaaaataaggc
130	ggttaacgtcttgacgaagatctgAAACACGCCGCCGCTGTTcatggatcctctccttcttaaagttctgctctagtagctagcactgtacctaggactgagctagccgtcaagctttcgctaaggatgatttctggaattctaaagatctttgacagctagctcagtcctaggtataatactagtCAGGACGCAAACGGGCAAACgttttagagctagaaatagcaagttaaaataaggc
131	ggttaacgtcttgacgaagatctgGCTATACGCGCCCGGGCTcatggatcctctccttcttaaagttctgctctagtagctagcactgtacctaggactgagctagccgtcaagctttcgctaaggatgatttctggaattctaaagatctttgacagctagctcagtcctaggtataatactagtTTGCGGTCAAACTGTAGGTAgttttagagctagaaatagcaagttaaaataaggc
132	ggttaacgtcttgacgaagatctgCTGCGGGCCCGCCGGAATcatggatcctctccttcttaaagttctgctctagtagctagcactgtacctaggactgagctagccgtcaagctttcgctaaggatgatttctggaattctaaagatctttgacagctagctcagtcctaggtataatactagtACTGCCAATGCCTCCCGTTAgttttagagctagaaatagcaagttaaaataaggc
133	ggttaacgtcttgacgaagatctgCGCCGGCACAATCGCCAGcatggatcctctccttcttaaagttctgctctagtagctagcactgtacctaggactgagctagccgtcaagctttcgctaaggatgatttctggaattctaaagatctttgacagctagctcagtcctaggtataatactagtGCGCAATTTACCGAAAGCCGgttttagagctagaaatagcaagttaaaataaggc
134	ggttaacgtcttgacgaagatctgGGTCTGCGCCGGCGCCGGcatggatcctctccttcttaaagttctgctctagtagctagcactgtacctaggactgagctagccgtcaagctttcgctaaggatgatttctggaattctaaagatctttgacagctagctcagtcctaggtataatactagtTGGATGCGCCAGTGCAATACgttttagagctagaaatagcaagttaaaataaggc
135	ggttaacgtcttgacgaagatctgCTGGTTCGCCGGGCCCACcatggatcctctccttcttaaagttctgctctagtagctagcactgtacctaggactgagctagccgtcaagctttcgctaaggatgatttctggaattctaaagatctttgacagctagctcagtcctaggtataatactagtCCAGCAAAAAGCTTCATATCgttttagagctagaaatagcaagttaaaataaggc
136	ggttaacgtcttgacgaagatctgGCCCACGCCCGGCGCCCAcatggatcctctccttcttaaagttctgctctagtagctagcactgtacctaggactgagctagccgtcaagctttcgctaaggatgatttctggaattctaaagatctttgacagctagctcagtcctaggtataatactagtTGCGTTTTGCCAGCATGCGAgttttagagctagaaatagcaagttaaaataaggc
137	ggttaacgtcttgacgaagatctgGCCCACCAGCGGGGTGGTcatggatcctctccttcttaaagttctgctctagtagctagcactgtacctaggactgagctagccgtcaagctttcgctaaggatgatttctggaattctaaagatctttgacagctagctcagtcctaggtataatactagtCGCCTGCATTCCGTGCAAGCgttttagagctagaaatagcaagttaaaataaggc
138	ggttaacgtcttgacgaagatctgCGCAATAATGCCGGTGTTcatggatcctctccttcttaaagttctgctctagtagctagcactgtacctaggactgagctagccgtcaagctttcgctaaggatgatttctggaattctaaagatctttgacagctagctcagtcctaggtataatactagtGAAACCTTCGCGCAGGAAGTgttttagagctagaaatagcaagttaaaataaggc
139	ggttaacgtcttgacgaagatctgTTCGTTCGCCTGCGCGCCcatggatcctctccttcttaaagttctgctctagtagctagcactgtacctaggactgagctagccgtcaagctttcgctaaggatgatttctggaattctaaagatctttgacagctagctcagtcctaggtataatactagtTAATCCCGCCTGATCGCTCTgttttagagctagaaatagcaagttaaaataaggc
140	ggttaacgtcttgacgaagatctgCTGGCTCACCAGGCTGCCcatggatcctctccttcttaaagttctgctctagtagctagcactgtacctaggactgagctagccgtcaagctttcgctaaggatgatttctggaattctaaagatctttgacagctagctcagtcctaggtataatactagtGGCCACCAGCGCCCCGGCGAgttttagagctagaaatagcaagttaaaataaggc
141	ggttaacgtcttgacgaagatctgCACGCTGGTGCCCAGATCcatggatcctctccttcttaaagttctgctctagtagctagcactgtacctaggactgagctagccgtcaagctttcgctaaggatgatttctggaattctaaagatctttgacagctagctcagtcctaggtataatactagtCGATCGGATCCACGTCATTTgttttagagctagaaatagcaagttaaaataaggc
142	ggttaacgtcttgacgaagatctgGCCCCACGCCGCGCTGGTcatggatcctctccttcttaaagttctgctctagtagctagcactgtacctaggactgagctagccgtcaagctttcgctaaggatgatttctggaattctaaagatctttgacagctagctcagtcctaggtataatactagtAGTGGAACGCAGGTAATCTTgttttagagctagaaatagcaagttaaaataaggc
143	ggttaacgtcttgacgaagatctgCTGGCCGCCGTTAAACGCcatggatcctctccttcttaaagttctgctctagtagctagcactgtacctaggactgagctagccgtcaagctttcgctaaggatgatttctggaattctaaagatctttgacagctagctcagtcctaggtataatactagtGGTTACCAGAATGCGCTTACgttttagagctagaaatagcaagttaaaataaggc
144	ggttaacgtcttgacgaagatctgGCCCGCAAATTCGCCGTTcatggatcctctccttcttaaagttctgctctagtagctagcactgtacctaggactgagctagccgtcaagctttcgctaaggatgatttctggaattctaaagatctttgacagctagctcagtcctaggtataatactagtAAAGCGGCTGGCAATCTCATgttttagagctagaaatagcaagttaaaataaggc
145	ggttaacgtcttgacgaagatctgCACGCCAATATAGCTGCCcatggatcctctccttcttaaagttctgctctagtagctagcactgtacctaggactgagctagccgtcaagctttcgctaaggatgatttctggaattctaaagatctttgacagctagctcagtcctaggtataatactagtGACTAAGATGCTGTAAATCAgttttagagctagaaatagcaagttaaaataaggc
146	ggttaacgtcttgacgaagatctgCGGCGCCTGCGGCGGGCTcatggatcctctccttcttaaagttctgctctagtagctagcactgtacctaggactgagctagccgtcaagctttcgctaaggatgatttctggaattctaaagatctttgacagctagctcagtcctaggtataatactagtAGGCGAGTAAGCCATAGTTTgttttagagctagaaatagcaagttaaaataaggc
147	ggttaacgtcttgacgaagatctgCGGGCCCACATCCGGAATcatggatcctctccttcttaaagttctgctctagtagctagcactgtacctaggactgagctagccgtcaagctttcgctaaggatgatttctggaattctaaagatctttgacagctagctcagtcctaggtataatactagtCAGATGCCAGCCACACCCGGgttttagagctagaaatagcaagttaaaataaggc
148	ggttaacgtcttgacgaagatctgCTGCAGCGGCGCCAGGCCcatggatcctctccttcttaaagttctgctctagtagctagcactgtacctaggactgagctagccgtcaagctttcgctaaggatgatttctggaattctaaagatctttgacagctagctcagtcctaggtataatactagtTTTATACGAGGCTTGCTTCGgttttagagctagaaatagcaagttaaaataaggc
149	ggttaacgtcttgacgaagatctgCGGCAGCACCACCGCGGTcatggatcctctccttcttaaagttctgctctagtagctagcactgtacctaggactgagctagccgtcaagctttcgctaaggatgatttctggaattctaaagatctttgacagctagctcagtcctaggtataatactagtGGCAAGGTGACGCCCTGTTCgttttagagctagaaatagcaagttaaaataaggc
150	ggttaacgtcttgacgaagatctgAATCAGGCCCTGCAGGCCcatggatcctctccttcttaaagttctgctctagtagctagcactgtacctaggactgagctagccgtcaagctttcgctaaggatgatttctggaattctaaagatctttgacagctagctcagtcctaggtataatactagtCGCCAGCGATTTACTGCTGTgttttagagctagaaatagcaagttaaaataaggc
151	ggttaacgtcttgacgaagatctgGCTAATAATGCCCACAATcatggatcctctccttcttaaagttctgctctagtagctagcactgtacctaggactgagctagccgtcaagctttcgctaaggatgatttctggaattctaaagatctttgacagctagctcagtcctaggtataatactagtCAGGATCACTTCATCACGCGgttttagagctagaaatagcaagttaaaataaggc
152	ggttaacgtcttgacgaagatctgCTGATCCGGGCCCACGCTcatggatcctctccttcttaaagttctgctctagtagctagcactgtacctaggactgagctagccgtcaagctttcgctaaggatgatttctggaattctaaagatctttgacagctagctcagtcctaggtataatactagtTGATCACCGGCCACTGATTGgttttagagctagaaatagcaagttaaaataaggc
153	ggttaacgtcttgacgaagatctgCAGGCTCACCACCGCATCcatggatcctctccttcttaaagttctgctctagtagctagcactgtacctaggactgagctagccgtcaagctttcgctaaggatgatttctggaattctaaagatctttgacagctagctcagtcctaggtataatactagtAGAAACACACTTTCCAGTTCgttttagagctagaaatagcaagttaaaataaggc
154	ggttaacgtcttgacgaagatctgGCCCTGGCTATCGGTCGGcatggatcctctccttcttaaagttctgctctagtagctagcactgtacctaggactgagctagccgtcaagctttcgctaaggatgatttctggaattctaaagatctttgacagctagctcagtcctaggtataatactagtTCAGTGCAGTGGGGTGCCGTgttttagagctagaaatagcaagttaaaataaggc
155	ggttaacgtcttgacgaagatctgGCTCGGATCTTCCGCGCTcatggatcctctccttcttaaagttctgctctagtagctagcactgtacctaggactgagctagccgtcaagctttcgctaaggatgatttctggaattctaaagatctttgacagctagctcagtcctaggtataatactagtTTTGACGGTTGCCTCTTCCAgttttagagctagaaatagcaagttaaaataaggc
156	ggttaacgtcttgacgaagatctgGGTGGTCTGAATGCCGCTcatggatcctctccttcttaaagttctgctctagtagctagcactgtacctaggactgagctagccgtcaagctttcgctaaggatgatttctggaattctaaagatctttgacagctagctcagtcctaggtataatactagtGACCGCGACCGCGTAGACGGgttttagagctagaaatagcaagttaaaataaggc
157	ggttaacgtcttgacgaagatctgCACGCTTTCGGTGGTCGCcatggatcctctccttcttaaagttctgctctagtagctagcactgtacctaggactgagctagccgtcaagctttcgctaaggatgatttctggaattctaaagatctttgacagctagctcagtcctaggtataatactagtCAGTCCTGCCCCGACTATCGgttttagagctagaaatagcaagttaaaataaggc
158	ggttaacgtcttgacgaagatctgGTTGCCTTCGGTGCTGGTcatggatcctctccttcttaaagttctgctctagtagctagcactgtacctaggactgagctagccgtcaagctttcgctaaggatgatttctggaattctaaagatctttgacagctagctcagtcctaggtataatactagtGACGGTACGCTCACTGGTAAgttttagagctagaaatagcaagttaaaataaggc
159	ggttaacgtcttgacgaagatctgGCTGCTGGTTTCGCTCACcatggatcctctccttcttaaagttctgctctagtagctagcactgtacctaggactgagctagccgtcaagctttcgctaaggatgatttctggaattctaaagatctttgacagctagctcagtcctaggtataatactagtAAGCGTTGCGCCCACGGACAgttttagagctagaaatagcaagttaaaataaggc
160	ggttaacgtcttgacgaagatctgGCCCGCGCCCTGATAATCcatggatcctctccttcttaaagttctgctctagtagctagcactgtacctaggactgagctagccgtcaagctttcgctaaggatgatttctggaattctaaagatctttgacagctagctcagtcctaggtataatactagtTTTCCGGTTGCCGCATTTTCgttttagagctagaaatagcaagttaaaataaggc
161	ggttaacgtcttgacgaagatctgCGGGTTGCCGTTCGGAATcatggatcctctccttcttaaagttctgctctagtagctagcactgtacctaggactgagctagccgtcaagctttcgctaaggatgatttctggaattctaaagatctttgacagctagctcagtcctaggtataatactagtATCATCATCATCCACCAGTTgttttagagctagaaatagcaagttaaaataaggc
162	ggttaacgtcttgacgaagatctgGCTGCCGCCATAGTTATCcatggatcctctccttcttaaagttctgctctagtagctagcactgtacctaggactgagctagccgtcaagctttcgctaaggatgatttctggaattctaaagatctttgacagctagctcagtcctaggtataatactagtCGTCGCGCAGTTCAGCGGGTgttttagagctagaaatagcaagttaaaataaggc
163	ggttaacgtcttgacgaagatctgGGTGCCATCCGCGCTATAcatggatcctctccttcttaaagttctgctctagtagctagcactgtacctaggactgagctagccgtcaagctttcgctaaggatgatttctggaattctaaagatctttgacagctagctcagtcctaggtataatactagtAAGGTCCAGTGAAGTACCCTgttttagagctagaaatagcaagttaaaataaggc
164	ggttaacgtcttgacgaagatctgGGTCGGGGTCTGCGGCGCcatggatcctctccttcttaaagttctgctctagtagctagcactgtacctaggactgagctagccgtcaagctttcgctaaggatgatttctggaattctaaagatctttgacagctagctcagtcctaggtataatactagtTAGACGACGACAGTACGATCgttttagagctagaaatagcaagttaaaataaggc
165	ggttaacgtcttgacgaagatctgCAGATCCAGCGCGCTCGGcatggatcctctccttcttaaagttctgctctagtagctagcactgtacctaggactgagctagccgtcaagctttcgctaaggatgatttctggaattctaaagatctttgacagctagctcagtcctaggtataatactagtGCCAGCAATTTGCCCCACGTgttttagagctagaaatagcaagttaaaataaggc
166	ggttaacgtcttgacgaagatctgGGTCAGGGTCTGGCCCGGcatggatcctctccttcttaaagttctgctctagtagctagcactgtacctaggactgagctagccgtcaagctttcgctaaggatgatttctggaattctaaagatctttgacagctagctcagtcctaggtataatactagtAAGTAGACCACCAGCATCGCgttttagagctagaaatagcaagttaaaataaggc
167	ggttaacgtcttgacgaagatctgTTCCAGCGCGCTCACCACcatggatcctctccttcttaaagttctgctctagtagctagcactgtacctaggactgagctagccgtcaagctttcgctaaggatgatttctggaattctaaagatctttgacagctagctcagtcctaggtataatactagtGTGACGCTTCCAGACCTGCGgttttagagctagaaatagcaagttaaaataaggc
168	ggttaacgtcttgacgaagatctgCACCGCGCCCGCCCAATCcatggatcctctccttcttaaagttctgctctagtagctagcactgtacctaggactgagctagccgtcaagctttcgctaaggatgatttctggaattctaaagatctttgacagctagctcagtcctaggtataatactagtCATGGTCATCGAGCTGACGGgttttagagctagaaatagcaagttaaaataaggc
169	ggttaacgtcttgacgaagatctgATCAATGTTGTTGCCGCTcatggatcctctccttcttaaagttctgctctagtagctagcactgtacctaggactgagctagccgtcaagctttcgctaaggatgatttctggaattctaaagatctttgacagctagctcagtcctaggtataatactagtATATGGCCGATGGCGCGCGTgttttagagctagaaatagcaagttaaaataaggc
170	ggttaacgtcttgacgaagatctgGTTTTCGCTCGCAATGCTcatggatcctctccttcttaaagttctgctctagtagctagcactgtacctaggactgagctagccgtcaagctttcgctaaggatgatttctggaattctaaagatctttgacagctagctcagtcctaggtataatactagtTTGCCAGTTCGTAGTGCATCgttttagagctagaaatagcaagttaaaataaggc
171	ggttaacgtcttgacgaagatctgGGTCGCGTTGTTGCTATCcatggatcctctccttcttaaagttctgctctagtagctagcactgtacctaggactgagctagccgtcaagctttcgctaaggatgatttctggaattctaaagatctttgacagctagctcagtcctaggtataatactagtCAGAGGAGGCATGATGATATgttttagagctagaaatagcaagttaaaataaggc
172	ggttaacgtcttgacgaagatctgCTGCGGCGGCGGCGGGCTcatggatcctctccttcttaaagttctgctctagtagctagcactgtacctaggactgagctagccgtcaagctttcgctaaggatgatttctggaattctaaagatctttgacagctagctcagtcctaggtataatactagtATAAACGCCAGCGGCACGTCgttttagagctagaaatagcaagttaaaataaggc
173	ggttaacgtcttgacgaagatctgCGCGCCATAGTTCGCCTGcatggatcctctccttcttaaagttctgctctagtagctagcactgtacctaggactgagctagccgtcaagctttcgctaaggatgatttctggaattctaaagatctttgacagctagctcagtcctaggtataatactagtAGCAACGTCACAACGCGTACgttttagagctagaaatagcaagttaaaataaggc
174	ggttaacgtcttgacgaagatctgGCCCTGGGTAAAGGTCGCcatggatcctctccttcttaaagttctgctctagtagctagcactgtacctaggactgagctagccgtcaagctttcgctaaggatgatttctggaattctaaagatctttgacagctagctcagtcctaggtataatactagtTGCCCAGCTGTGCCAGCTGCgttttagagctagaaatagcaagttaaaataaggc
175	ggttaacgtcttgacgaagatctgATCGCTAAAGCTCACCGCcatggatcctctccttcttaaagttctgctctagtagctagcactgtacctaggactgagctagccgtcaagctttcgctaaggatgatttctggaattctaaagatctttgacagctagctcagtcctaggtataatactagtGCCCCATGGGGTTGGCAGTTgttttagagctagaaatagcaagttaaaataaggc
176	ggttaacgtcttgacgaagatctgCCACGGGCCAATGCCCGGcatggatcctctccttcttaaagttctgctctagtagctagcactgtacctaggactgagctagccgtcaagctttcgctaaggatgatttctggaattctaaagatctttgacagctagctcagtcctaggtataatactagtGTTAACGCCAACGCTAAAATgttttagagctagaaatagcaagttaaaataaggc
177	ggttaacgtcttgacgaagatctgCACAATCAGAATGCCCAGcatggatcctctccttcttaaagttctgctctagtagctagcactgtacctaggactgagctagccgtcaagctttcgctaaggatgatttctggaattctaaagatctttgacagctagctcagtcctaggtataatactagtTTCAAACCAGGCGGAGCTACgttttagagctagaaatagcaagttaaaataaggc
178	ggttaacgtcttgacgaagatctgCGCCACGGTCGGCAGCTGcatggatcctctccttcttaaagttctgctctagtagctagcactgtacctaggactgagctagccgtcaagctttcgctaaggatgatttctggaattctaaagatctttgacagctagctcagtcctaggtataatactagtACATTACCTTTTTCATCCATgttttagagctagaaatagcaagttaaaataaggc
179	ggttaacgtcttgacgaagatctgCACATCGGTCGGGGTCGGcatggatcctctccttcttaaagttctgctctagtagctagcactgtacctaggactgagctagccgtcaagctttcgctaaggatgatttctggaattctaaagatctttgacagctagctcagtcctaggtataatactagtCTGTAAATTACTTCCGTTGCgttttagagctagaaatagcaagttaaaataaggc
180	ggttaacgtcttgacgaagatctgCTGCACAATGCCATCCACcatggatcctctccttcttaaagttctgctctagtagctagcactgtacctaggactgagctagccgtcaagctttcgctaaggatgatttctggaattctaaagatctttgacagctagctcagtcctaggtataatactagtGATCTTCGCGGAATGCCTGGgttttagagctagaaatagcaagttaaaataaggc
181	ggttaacgtcttgacgaagatctgAATCGCTTCGCTCGGATCcatggatcctctccttcttaaagttctgctctagtagctagcactgtacctaggactgagctagccgtcaagctttcgctaaggatgatttctggaattctaaagatctttgacagctagctcagtcctaggtataatactagtATAACCCAATCCCATGAATAgttttagagctagaaatagcaagttaaaataaggc
182	ggttaacgtcttgacgaagatctgTTCCACAATGTTGGTGCCcatggatcctctccttcttaaagttctgctctagtagctagcactgtacctaggactgagctagccgtcaagctttcgctaaggatgatttctggaattctaaagatctttgacagctagctcagtcctaggtataatactagtAAAGGGCTTTACGAACGAAGgttttagagctagaaatagcaagttaaaataaggc
183	ggttaacgtcttgacgaagatctgTTCATCCACCGCTTCCGCcatggatcctctccttcttaaagttctgctctagtagctagcactgtacctaggactgagctagccgtcaagctttcgctaaggatgatttctggaattctaaagatctttgacagctagctcagtcctaggtataatactagtCAGTATCTCCCACCACATCCgttttagagctagaaatagcaagttaaaataaggc
184	ggttaacgtcttgacgaagatctgCTGCGGCGCAAAGGTCGCcatggatcctctccttcttaaagttctgctctagtagctagcactgtacctaggactgagctagccgtcaagctttcgctaaggatgatttctggaattctaaagatctttgacagctagctcagtcctaggtataatactagtAAGCGATCGGACGACCATCTgttttagagctagaaatagcaagttaaaataaggc
185	ggttaacgtcttgacgaagatctgGCCCACATACGCCAGAATcatggatcctctccttcttaaagttctgctctagtagctagcactgtacctaggactgagctagccgtcaagctttcgctaaggatgatttctggaattctaaagatctttgacagctagctcagtcctaggtataatactagtCAGGTTAGCAGTTCGAGAGTgttttagagctagaaatagcaagttaaaataaggc
186	ggttaacgtcttgacgaagatctgTTCGTTGCCCAGGCCAAAcatggatcctctccttcttaaagttctgctctagtagctagcactgtacctaggactgagctagccgtcaagctttcgctaaggatgatttctggaattctaaagatctttgacagctagctcagtcctaggtataatactagtATGCCCAACCAGATATTTGGgttttagagctagaaatagcaagttaaaataaggc
187	ggttaacgtcttgacgaagatctgAAAGCCCGGCGGGCCATAcatggatcctctccttcttaaagttctgctctagtagctagcactgtacctaggactgagctagccgtcaagctttcgctaaggatgatttctggaattctaaagatctttgacagctagctcagtcctaggtataatactagtCCGCTGGAGGGATCAAATTTgttttagagctagaaatagcaagttaaaataaggc
188	ggttaacgtcttgacgaagatctgGTTCGCATCATCGCCAAAcatggatcctctccttcttaaagttctgctctagtagctagcactgtacctaggactgagctagccgtcaagctttcgctaaggatgatttctggaattctaaagatctttgacagctagctcagtcctaggtataatactagtCTGACGAAGTAGCGCCAGATgttttagagctagaaatagcaagttaaaataaggc
189	ggttaacgtcttgacgaagatctgGCCCACAAAGCCCGGATAcatggatcctctccttcttaaagttctgctctagtagctagcactgtacctaggactgagctagccgtcaagctttcgctaaggatgatttctggaattctaaagatctttgacagctagctcagtcctaggtataatactagtTGGCTTCAACCAGGTCAGTCgttttagagctagaaatagcaagttaaaataaggc
190	ggttaacgtcttgacgaagatctgCGGGTTAATCGGCACGGTcatggatcctctccttcttaaagttctgctctagtagctagcactgtacctaggactgagctagccgtcaagctttcgctaaggatgatttctggaattctaaagatctttgacagctagctcagtcctaggtataatactagtCCGTCGTAGACATGTACCGCgttttagagctagaaatagcaagttaaaataaggc
191	ggttaacgtcttgacgaagatctgCGCCACAATTTCCGGCAGcatggatcctctccttcttaaagttctgctctagtagctagcactgtacctaggactgagctagccgtcaagctttcgctaaggatgatttctggaattctaaagatctttgacagctagctcagtcctaggtataatactagtCCATATCACCATGATAATCAgttttagagctagaaatagcaagttaaaataaggc
192	ggttaacgtcttgacgaagatctgCGGTTCGTTTTCCGGGCCcatggatcctctccttcttaaagttctgctctagtagctagcactgtacctaggactgagctagccgtcaagctttcgctaaggatgatttctggaattctaaagatctttgacagctagctcagtcctaggtataatactagtGGATGACGAGTCCCAAACGTgttttagagctagaaatagcaagttaaaataaggc
193	ggttaacgtcttgacgaagatctgCGGGGTGGTAATCGGATCcatggatcctctccttcttaaagttctgctctagtagctagcactgtacctaggactgagctagccgtcaagctttcgctaaggatgatttctggaattctaaagatctttgacagctagctcagtcctaggtataatactagtAGTCTGGAAAATCACCCCATgttttagagctagaaatagcaagttaaaataaggc
194	ggttaacgtcttgacgaagatctgCACCGGGTTAATGGTGGTcatggatcctctccttcttaaagttctgctctagtagctagcactgtacctaggactgagctagccgtcaagctttcgctaaggatgatttctggaattctaaagatctttgacagctagctcagtcctaggtataatactagtTTATACCGCTCCAGCAGTTCgttttagagctagaaatagcaagttaaaataaggc
195	ggttaacgtcttgacgaagatctgCAGGGTGCCCAGTTCAATcatggatcctctccttcttaaagttctgctctagtagctagcactgtacctaggactgagctagccgtcaagctttcgctaaggatgatttctggaattctaaagatctttgacagctagctcagtcctaggtataatactagtACAATGTGACCGGAATACCCgttttagagctagaaatagcaagttaaaataaggc
196	ggttaacgtcttgacgaagatctgTTCAATGCTGTTCGGGCTcatggatcctctccttcttaaagttctgctctagtagctagcactgtacctaggactgagctagccgtcaagctttcgctaaggatgatttctggaattctaaagatctttgacagctagctcagtcctaggtataatactagtCATAACTTAGCAGCAGCGCCgttttagagctagaaatagcaagttaaaataaggc
197	ggttaacgtcttgacgaagatctgCAGGCTATCGCTAATAATcatggatcctctccttcttaaagttctgctctagtagctagcactgtacctaggactgagctagccgtcaagctttcgctaaggatgatttctggaattctaaagatctttgacagctagctcagtcctaggtataatactagtCGTCAATTGCACCTTCCAGCgttttagagctagaaatagcaagttaaaataaggc
198	ggttaacgtcttgacgaagatctgCCAGCCGTTGCTGTTCGCcatggatcctctccttcttaaagttctgctctagtagctagcactgtacctaggactgagctagccgtcaagctttcgctaaggatgatttctggaattctaaagatctttgacagctagctcagtcctaggtataatactagtGCTATGCGGAAGCCCTAATGgttttagagctagaaatagcaagttaaaataaggc
199	ggttaacgtcttgacgaagatctgGTTCGGCGCCTGGCCATAcatggatcctctccttcttaaagttctgctctagtagctagcactgtacctaggactgagctagccgtcaagctttcgctaaggatgatttctggaattctaaagatctttgacagctagctcagtcctaggtataatactagtTCAGGGTTATAGCGGCGAGGgttttagagctagaaatagcaagttaaaataaggc
200	ggttaacgtcttgacgaagatctgGTTCACGCCGGTCAGAAAcatggatcctctccttcttaaagttctgctctagtagctagcactgtacctaggactgagctagccgtcaagctttcgctaaggatgatttctggaattctaaagatctttgacagctagctcagtcctaggtataatactagtCAAGCCAGGCTTCAATATCTgttttagagctagaaatagcaagttaaaataaggc
201	ggttaacgtcttgacgaagatctgGTTGCCCACAAACTGGCTcatggatcctctccttcttaaagttctgctctagtagctagcactgtacctaggactgagctagccgtcaagctttcgctaaggatgatttctggaattctaaagatctttgacagctagctcagtcctaggtataatactagtAATGAGCTCCATCATGTTTAgttttagagctagaaatagcaagttaaaataaggc
202	ggttaacgtcttgacgaagatctgCACGTTTTCCGCGCCATAcatggatcctctccttcttaaagttctgctctagtagctagcactgtacctaggactgagctagccgtcaagctttcgctaaggatgatttctggaattctaaagatctttgacagctagctcagtcctaggtataatactagtTTGCGTCGACGCGGCGCTTCgttttagagctagaaatagcaagttaaaataaggc
203	ggttaacgtcttgacgaagatctgATCGCTGCTCACCACAAAcatggatcctctccttcttaaagttctgctctagtagctagcactgtacctaggactgagctagccgtcaagctttcgctaaggatgatttctggaattctaaagatctttgacagctagctcagtcctaggtataatactagtTTCCCTGTGGGCTTAACGCCgttttagagctagaaatagcaagttaaaataaggc
204	ggttaacgtcttgacgaagatctgGGTCGCCTGATCGCCATAcatggatcctctccttcttaaagttctgctctagtagctagcactgtacctaggactgagctagccgtcaagctttcgctaaggatgatttctggaattctaaagatctttgacagctagctcagtcctaggtataatactagtGAAGGCAAACGGGAAGCCGAgttttagagctagaaatagcaagttaaaataaggc
205	ggttaacgtcttgacgaagatctgGTTCACCGGCACGTTCAGcatggatcctctccttcttaaagttctgctctagtagctagcactgtacctaggactgagctagccgtcaagctttcgctaaggatgatttctggaattctaaagatctttgacagctagctcagtcctaggtataatactagtAATATCACCACTGATGCCACgttttagagctagaaatagcaagttaaaataaggc
206	ggttaacgtcttgacgaagatctgCGGCGGAATGTTATCGGTcatggatcctctccttcttaaagttctgctctagtagctagcactgtacctaggactgagctagccgtcaagctttcgctaaggatgatttctggaattctaaagatctttgacagctagctcagtcctaggtataatactagtATCCGTTCAAACGCCCCGGAgttttagagctagaaatagcaagttaaaataaggc
207	ggttaacgtcttgacgaagatctgAATTTCCGCCACCAGAATcatggatcctctccttcttaaagttctgctctagtagctagcactgtacctaggactgagctagccgtcaagctttcgctaaggatgatttctggaattctaaagatctttgacagctagctcagtcctaggtataatactagtTACACGACCACGAATCCCATgttttagagctagaaatagcaagttaaaataaggc
208	ggttaacgtcttgacgaagatctgCTGGCCCACAATTTCAATcatggatcctctccttcttaaagttctgctctagtagctagcactgtacctaggactgagctagccgtcaagctttcgctaaggatgatttctggaattctaaagatctttgacagctagctcagtcctaggtataatactagtACGAAGAAACGGTAAGAATGgttttagagctagaaatagcaagttaaaataaggc
209	ggttaacgtcttgacgaagatctgATCCACTTCAATGCTCGGcatggatcctctccttcttaaagttctgctctagtagctagcactgtacctaggactgagctagccgtcaagctttcgctaaggatgatttctggaattctaaagatctttgacagctagctcagtcctaggtataatactagtGGGCGCGTACCGCTTCCTGAgttttagagctagaaatagcaagttaaaataaggc
210	ggttaacgtcttgacgaagatctgGTTCAGAATGGTGCTCAGcatggatcctctccttcttaaagttctgctctagtagctagcactgtacctaggactgagctagccgtcaagctttcgctaaggatgatttctggaattctaaagatctttgacagctagctcagtcctaggtataatactagtGTAAACGCCAGAGAGTTTTTgttttagagctagaaatagcaagttaaaataaggc
211	ggttaacgtcttgacgaagatctgAATGCCCGGAATCACATAcatggatcctctccttcttaaagttctgctctagtagctagcactgtacctaggactgagctagccgtcaagctttcgctaaggatgatttctggaattctaaagatctttgacagctagctcagtcctaggtataatactagtCGTTGCGCAGCGTAGCGATAgttttagagctagaaatagcaagttaaaataaggc
212	ggttaacgtcttgacgaagatctgCGCCGGCACGTTATCAAAcatggatcctctccttcttaaagttctgctctagtagctagcactgtacctaggactgagctagccgtcaagctttcgctaaggatgatttctggaattctaaagatctttgacagctagctcagtcctaggtataatactagtTAATGCGAGAGACAACCAGCgttttagagctagaaatagcaagttaaaataaggc
213	ggttaacgtcttgacgaagatctgGCCAATAATAAAGGTAATcatggatcctctccttcttaaagttctgctctagtagctagcactgtacctaggactgagctagccgtcaagctttcgctaaggatgatttctggaattctaaagatctttgacagctagctcagtcctaggtataatactagtCAGAGCCAGCAGCGCAATCGgttttagagctagaaatagcaagttaaaataaggc
214	ggttaacgtcttgacgaagatctgGCTGGTAATTTCCTGGCTcatggatcctctccttcttaaagttctgctctagtagctagcactgtacctaggactgagctagccgtcaagctttcgctaaggatgatttctggaattctaaagatctttgacagctagctcagtcctaggtataatactagtAATTCCTGACGCGAACAGGTgttttagagctagaaatagcaagttaaaataaggc
215	ggttaacgtcttgacgaagatctgGCTATCATCTTCGCTAATcatggatcctctccttcttaaagttctgctctagtagctagcactgtacctaggactgagctagccgtcaagctttcgctaaggatgatttctggaattctaaagatctttgacagctagctcagtcctaggtataatactagtATGAATGCGTTCCAGTTCGCgttttagagctagaaatagcaagttaaaataaggc
216	ggttaacgtcttgacgaagatctgAAAGTTGCTGCCTTCCAGcatggatcctctccttcttaaagttctgctctagtagctagcactgtacctaggactgagctagccgtcaagctttcgctaaggatgatttctggaattctaaagatctttgacagctagctcagtcctaggtataatactagtAAGGCCACGGAAGGCATCTGgttttagagctagaaatagcaagttaaaataaggc
217	ggttaacgtcttgacgaagatctgTTCCGCTTCGGTCGCAAAcatggatcctctccttcttaaagttctgctctagtagctagcactgtacctaggactgagctagccgtcaagctttcgctaaggatgatttctggaattctaaagatctttgacagctagctcagtcctaggtataatactagtAAAGCGAGGACTACCCGCCAgttttagagctagaaatagcaagttaaaataaggc
218	ggttaacgtcttgacgaagatctgGCTCCACACATAGCCGCCcatggatcctctccttcttaaagttctgctctagtagctagcactgtacctaggactgagctagccgtcaagctttcgctaaggatgatttctggaattctaaagatctttgacagctagctcagtcctaggtataatactagtTATCGAAAATAATGACTTGCgttttagagctagaaatagcaagttaaaataaggc
219	ggttaacgtcttgacgaagatctgTTCAAAGCCAAAGCCAATcatggatcctctccttcttaaagttctgctctagtagctagcactgtacctaggactgagctagccgtcaagctttcgctaaggatgatttctggaattctaaagatctttgacagctagctcagtcctaggtataatactagtACCGCACTTGCCCCTTTCACgttttagagctagaaatagcaagttaaaataaggc
220	ggttaacgtcttgacgaagatctgCAGCGGCAGCGCCGCCCAcatggatcctctccttcttaaagttctgctctagtagctagcactgtacctaggactgagctagccgtcaagctttcgctaaggatgatttctggaattctaaagatctttgacagctagctcagtcctaggtataatactagtCATGATAAAGATATTCATGAgttttagagctagaaatagcaagttaaaataaggc
221	ggttaacgtcttgacgaagatctgCGGGTTAATCACGTTATCcatggatcctctccttcttaaagttctgctctagtagctagcactgtacctaggactgagctagccgtcaagctttcgctaaggatgatttctggaattctaaagatctttgacagctagctcagtcctaggtataatactagtACACCCCTTCTGCTACATAGgttttagagctagaaatagcaagttaaaataaggc
222	ggttaacgtcttgacgaagatctgTTCGTTAATCACGGTCGGcatggatcctctccttcttaaagttctgctctagtagctagcactgtacctaggactgagctagccgtcaagctttcgctaaggatgatttctggaattctaaagatctttgacagctagctcagtcctaggtataatactagtGGTGCGTAGGCTCCGTATCCgttttagagctagaaatagcaagttaaaataaggc
223	ggttaacgtcttgacgaagatctgTTCAATGGTGGTCGGCAGcatggatcctctccttcttaaagttctgctctagtagctagcactgtacctaggactgagctagccgtcaagctttcgctaaggatgatttctggaattctaaagatctttgacagctagctcagtcctaggtataatactagtGAGAACCGAAGTCCAGAATGgttttagagctagaaatagcaagttaaaataaggc
224	ggttaacgtcttgacgaagatctgGTTGTTCGCCTGCACTTCcatggatcctctccttcttaaagttctgctctagtagctagcactgtacctaggactgagctagccgtcaagctttcgctaaggatgatttctggaattctaaagatctttgacagctagctcagtcctaggtataatactagtTTTACCTTCGTCACCCCATTgttttagagctagaaatagcaagttaaaataaggc
225	ggttaacgtcttgacgaagatctgCGGGCCGCTGGTCCACTGcatggatcctctccttcttaaagttctgctctagtagctagcactgtacctaggactgagctagccgtcaagctttcgctaaggatgatttctggaattctaaagatctttgacagctagctcagtcctaggtataatactagtTCGGTGCTGAACAGTGAATGgttttagagctagaaatagcaagttaaaataaggc
226	ggttaacgtcttgacgaagatctgCTGGCTTTCCAGTTCCGCcatggatcctctccttcttaaagttctgctctagtagctagcactgtacctaggactgagctagccgtcaagctttcgctaaggatgatttctggaattctaaagatctttgacagctagctcagtcctaggtataatactagtGCGCGGTCACACCGAGGCCAgttttagagctagaaatagcaagttaaaataaggc
227	ggttaacgtcttgacgaagatctgCGGGTTATCGCCCTGAAAcatggatcctctccttcttaaagttctgctctagtagctagcactgtacctaggactgagctagccgtcaagctttcgctaaggatgatttctggaattctaaagatctttgacagctagctcagtcctaggtataatactagtTAAACGGATACAGCTTGTCCgttttagagctagaaatagcaagttaaaataaggc
228	ggttaacgtcttgacgaagatctgAATCAGATCGCCGTTAAAcatggatcctctccttcttaaagttctgctctagtagctagcactgtacctaggactgagctagccgtcaagctttcgctaaggatgatttctggaattctaaagatctttgacagctagctcagtcctaggtataatactagtAATAAAGGGTGATGGCATCAgttttagagctagaaatagcaagttaaaataaggc
229	ggttaacgtcttgacgaagatctgGGTCCAGCCATCGTTGCTcatggatcctctccttcttaaagttctgctctagtagctagcactgtacctaggactgagctagccgtcaagctttcgctaaggatgatttctggaattctaaagatctttgacagctagctcagtcctaggtataatactagtGTGGCCCAGCACAGTTGCGCgttttagagctagaaatagcaagttaaaataaggc
230	ggttaacgtcttgacgaagatctgCACATCTTCGCCAAAGTTcatggatcctctccttcttaaagttctgctctagtagctagcactgtacctaggactgagctagccgtcaagctttcgctaaggatgatttctggaattctaaagatctttgacagctagctcagtcctaggtataatactagtGACGAGATCTTTTACAGTTAgttttagagctagaaatagcaagttaaaataaggc
231	ggttaacgtcttgacgaagatctgAATCGGAATTTCCAGCGGcatggatcctctccttcttaaagttctgctctagtagctagcactgtacctaggactgagctagccgtcaagctttcgctaaggatgatttctggaattctaaagatctttgacagctagctcagtcctaggtataatactagtGCATACAGCTTCGCCACACGgttttagagctagaaatagcaagttaaaataaggc
232	ggttaacgtcttgacgaagatctgATACGCAATGGTGTTGGTcatggatcctctccttcttaaagttctgctctagtagctagcactgtacctaggactgagctagccgtcaagctttcgctaaggatgatttctggaattctaaagatctttgacagctagctcagtcctaggtataatactagtGCGCAAACGGGCTACTGATTgttttagagctagaaatagcaagttaaaataaggc
233	ggttaacgtcttgacgaagatctgAAACAGAAATTCCGCGCCcatggatcctctccttcttaaagttctgctctagtagctagcactgtacctaggactgagctagccgtcaagctttcgctaaggatgatttctggaattctaaagatctttgacagctagctcagtcctaggtataatactagtCCACGGCTGGGAGTTGGTGCgttttagagctagaaatagcaagttaaaataaggc
234	ggttaacgtcttgacgaagatctgCCAAATCAGCACCGGGCCcatggatcctctccttcttaaagttctgctctagtagctagcactgtacctaggactgagctagccgtcaagctttcgctaaggatgatttctggaattctaaagatctttgacagctagctcagtcctaggtataatactagtTCGCTGCACTTCCGGGTGCCgttttagagctagaaatagcaagttaaaataaggc
235	ggttaacgtcttgacgaagatctgATCAATCACCGGAATTTCcatggatcctctccttcttaaagttctgctctagtagctagcactgtacctaggactgagctagccgtcaagctttcgctaaggatgatttctggaattctaaagatctttgacagctagctcagtcctaggtataatactagtAGTTCCGGAATAGAAATAAGgttttagagctagaaatagcaagttaaaataaggc
236	ggttaacgtcttgacgaagatctgGCTGCCCTGAAAAAAGGTcatggatcctctccttcttaaagttctgctctagtagctagcactgtacctaggactgagctagccgtcaagctttcgctaaggatgatttctggaattctaaagatctttgacagctagctcagtcctaggtataatactagtAACTTCCAGCAGCAGTTCAGgttttagagctagaaatagcaagttaaaataaggc
237	ggttaacgtcttgacgaagatctgAATCTGGGTCGGGTTATCcatggatcctctccttcttaaagttctgctctagtagctagcactgtacctaggactgagctagccgtcaagctttcgctaaggatgatttctggaattctaaagatctttgacagctagctcagtcctaggtataatactagtGCCTGCACCACTTCTTCCAGgttttagagctagaaatagcaagttaaaataaggc
238	ggttaacgtcttgacgaagatctgCGGCACTTCGGTGCCCCAcatggatcctctccttcttaaagttctgctctagtagctagcactgtacctaggactgagctagccgtcaagctttcgctaaggatgatttctggaattctaaagatctttgacagctagctcagtcctaggtataatactagtATCATCTGCCGAGGGCCCACgttttagagctagaaatagcaagttaaaataaggc
239	ggttaacgtcttgacgaagatctgAAATTCCAGCGGCGCCAGcatggatcctctccttcttaaagttctgctctagtagctagcactgtacctaggactgagctagccgtcaagctttcgctaaggatgatttctggaattctaaagatctttgacagctagctcagtcctaggtataatactagtAAGAAGGTCTTCTTTTGTATgttttagagctagaaatagcaagttaaaataaggc
240	ggttaacgtcttgacgaagatctgCTGGCCCGGAATAAATTCcatggatcctctccttcttaaagttctgctctagtagctagcactgtacctaggactgagctagccgtcaagctttcgctaaggatgatttctggaattctaaagatctttgacagctagctcagtcctaggtataatactagtGTAGTCGACACTTTCGAATCgttttagagctagaaatagcaagttaaaataaggc
241	ggttaacgtcttgacgaagatctgCTGCGCGGTTTCGCCCCAcatggatcctctccttcttaaagttctgctctagtagctagcactgtacctaggactgagctagccgtcaagctttcgctaaggatgatttctggaattctaaagatctttgacagctagctcagtcctaggtataatactagtCGCCCGGCGCACAAACAGCGgttttagagctagaaatagcaagttaaaataaggc
242	ggttaacgtcttgacgaagatctgATCCGCAAAATCCTGCGGcatggatcctctccttcttaaagttctgctctagtagctagcactgtacctaggactgagctagccgtcaagctttcgctaaggatgatttctggaattctaaagatctttgacagctagctcagtcctaggtataatactagtTTGCTGCCGCTGCACCCGCCgttttagagctagaaatagcaagttaaaataaggc
243	ggttaacgtcttgacgaagatctgATCTTCGCCCGGCAGATAcatggatcctctccttcttaaagttctgctctagtagctagcactgtacctaggactgagctagccgtcaagctttcgctaaggatgatttctggaattctaaagatctttgacagctagctcagtcctaggtataatactagtCGGCAGCGAAATTTTAAATGgttttagagctagaaatagcaagttaaaataaggc
244	ggttaacgtcttgacgaagatctgTTCGCTCCAGCTCGCATCcatggatcctctccttcttaaagttctgctctagtagctagcactgtacctaggactgagctagccgtcaagctttcgctaaggatgatttctggaattctaaagatctttgacagctagctcagtcctaggtataatactagtGCGGGCAACATCCTCATGATgttttagagctagaaatagcaagttaaaataaggc
245	ggttaacgtcttgacgaagatctgCACTTCGCCATACAGATCcatggatcctctccttcttaaagttctgctctagtagctagcactgtacctaggactgagctagccgtcaagctttcgctaaggatgatttctggaattctaaagatctttgacagctagctcagtcctaggtataatactagtCGCCAGCGGGTTACCGGCGTgttttagagctagaaatagcaagttaaaataaggc
246	ggttaacgtcttgacgaagatctgGCTCCAGCCATACGCCAGcatggatcctctccttcttaaagttctgctctagtagctagcactgtacctaggactgagctagccgtcaagctttcgctaaggatgatttctggaattctaaagatctttgacagctagctcagtcctaggtataatactagtGAGCCAGTTCAGATAGGCTTgttttagagctagaaatagcaagttaaaataaggc
247	ggttaacgtcttgacgaagatctgAATAATAAACGCATACGCcatggatcctctccttcttaaagttctgctctagtagctagcactgtacctaggactgagctagccgtcaagctttcgctaaggatgatttctggaattctaaagatctttgacagctagctcagtcctaggtataatactagtATCTTTATGGCGTGGCAAAAgttttagagctagaaatagcaagttaaaataaggc
248	ggttaacgtcttgacgaagatctgCCACGGCGGCGCATCCAGcatggatcctctccttcttaaagttctgctctagtagctagcactgtacctaggactgagctagccgtcaagctttcgctaaggatgatttctggaattctaaagatctttgacagctagctcagtcctaggtataatactagtACAGCGTTGCCAGCGCATCGgttttagagctagaaatagcaagttaaaataaggc
249	ggttaacgtcttgacgaagatctgGCTATAATCGCTGTTGTTcatggatcctctccttcttaaagttctgctctagtagctagcactgtacctaggactgagctagccgtcaagctttcgctaaggatgatttctggaattctaaagatctttgacagctagctcagtcctaggtataatactagtTGCGATATTTTCGGTATTACgttttagagctagaaatagcaagttaaaataaggc
250	ggttaacgtcttgacgaagatctgCACCGGTTCTTCAATGTTcatggatcctctccttcttaaagttctgctctagtagctagcactgtacctaggactgagctagccgtcaagctttcgctaaggatgatttctggaattctaaagatctttgacagctagctcagtcctaggtataatactagtCGGATCTTTAATACCTGGGAgttttagagctagaaatagcaagttaaaataaggc
251	ggttaacgtcttgacgaagatctgTTCCTGCTGCGGCAGGCTcatggatcctctccttcttaaagttctgctctagtagctagcactgtacctaggactgagctagccgtcaagctttcgctaaggatgatttctggaattctaaagatctttgacagctagctcagtcctaggtataatactagtTCCGCCAGCTGCGCCGCCGTgttttagagctagaaatagcaagttaaaataaggc
252	ggttaacgtcttgacgaagatctgGTTATCAATAATAATATCcatggatcctctccttcttaaagttctgctctagtagctagcactgtacctaggactgagctagccgtcaagctttcgctaaggatgatttctggaattctaaagatctttgacagctagctcagtcctaggtataatactagtCGCCGCGCCAAGCAATGCATgttttagagctagaaatagcaagttaaaataaggc
253	ggttaacgtcttgacgaagatctgGCTGCTCTGCGGCCACACcatggatcctctccttcttaaagttctgctctagtagctagcactgtacctaggactgagctagccgtcaagctttcgctaaggatgatttctggaattctaaagatctttgacagctagctcagtcctaggtataatactagtATGGCGTGACTGCCAGTGCCgttttagagctagaaatagcaagttaaaataaggc
254	ggttaacgtcttgacgaagatctgAATATACGGGGTGTTCGGcatggatcctctccttcttaaagttctgctctagtagctagcactgtacctaggactgagctagccgtcaagctttcgctaaggatgatttctggaattctaaagatctttgacagctagctcagtcctaggtataatactagtCTGAGTCGGTGGTAAAGAACgttttagagctagaaatagcaagttaaaataaggc
255	ggttaacgtcttgacgaagatctgCAGCAGCAGATAGCTCGGcatggatcctctccttcttaaagttctgctctagtagctagcactgtacctaggactgagctagccgtcaagctttcgctaaggatgatttctggaattctaaagatctttgacagctagctcagtcctaggtataatactagtCTCTTCACCTGCCAGCGCCTgttttagagctagaaatagcaagttaaaataaggc
256	ggttaacgtcttgacgaagatctgAATGGTCCACGCTTCGCTcatggatcctctccttcttaaagttctgctctagtagctagcactgtacctaggactgagctagccgtcaagctttcgctaaggatgatttctggaattctaaagatctttgacagctagctcagtcctaggtataatactagtGCAAACAGGTGATGAGTAATgttttagagctagaaatagcaagttaaaataaggc
257	ggttaacgtcttgacgaagatctgTTCATACGGCGCCACTTCcatggatcctctccttcttaaagttctgctctagtagctagcactgtacctaggactgagctagccgtcaagctttcgctaaggatgatttctggaattctaaagatctttgacagctagctcagtcctaggtataatactagtCATTCCAGGAAGCAAATGCAgttttagagctagaaatagcaagttaaaataaggc
258	ggttaacgtcttgacgaagatctgGGTATCGGTCCACGCATCcatggatcctctccttcttaaagttctgctctagtagctagcactgtacctaggactgagctagccgtcaagctttcgctaaggatgatttctggaattctaaagatctttgacagctagctcagtcctaggtataatactagtCAGATATTTTGCCGCAGTACgttttagagctagaaatagcaagttaaaataaggc
259	ggttaacgtcttgacgaagatctgTTCATCAAATTCGCCCAGcatggatcctctccttcttaaagttctgctctagtagctagcactgtacctaggactgagctagccgtcaagctttcgctaaggatgatttctggaattctaaagatctttgacagctagctcagtcctaggtataatactagtCCAGCGGTCGCCTTCCGGCGgttttagagctagaaatagcaagttaaaataaggc
260	ggttaacgtcttgacgaagatctgATACGGCTGGGTGGTGGTcatggatcctctccttcttaaagttctgctctagtagctagcactgtacctaggactgagctagccgtcaagctttcgctaaggatgatttctggaattctaaagatctttgacagctagctcagtcctaggtataatactagtATAACGGCGACGCAGGGCATgttttagagctagaaatagcaagttaaaataaggc
261	ggttaacgtcttgacgaagatctgAAACGGATACGCCAGGGTcatggatcctctccttcttaaagttctgctctagtagctagcactgtacctaggactgagctagccgtcaagctttcgctaaggatgatttctggaattctaaagatctttgacagctagctcagtcctaggtataatactagtGCGAATCGAGGCTGGTACGGgttttagagctagaaatagcaagttaaaataaggc
262	ggttaacgtcttgacgaagatctgGCTGCTCACTTCCTGATAcatggatcctctccttcttaaagttctgctctagtagctagcactgtacctaggactgagctagccgtcaagctttcgctaaggatgatttctggaattctaaagatctttgacagctagctcagtcctaggtataatactagtGACCAGCACCATTCCCGGCCgttttagagctagaaatagcaagttaaaataaggc
263	ggttaacgtcttgacgaagatctgCGGCCACGGGGTCACGTTcatggatcctctccttcttaaagttctgctctagtagctagcactgtacctaggactgagctagccgtcaagctttcgctaaggatgatttctggaattctaaagatctttgacagctagctcagtcctaggtataatactagtAGACCTTGCGGGAATTCAACgttttagagctagaaatagcaagttaaaataaggc
264	ggttaacgtcttgacgaagatctgCCACGGGCTTTCCGGCACcatggatcctctccttcttaaagttctgctctagtagctagcactgtacctaggactgagctagccgtcaagctttcgctaaggatgatttctggaattctaaagatctttgacagctagctcagtcctaggtataatactagtGCGATATCACCGGCTTTCAGgttttagagctagaaatagcaagttaaaataaggc
265	ggttaacgtcttgacgaagatctgATAAATGCTTTCGCCAAAcatggatcctctccttcttaaagttctgctctagtagctagcactgtacctaggactgagctagccgtcaagctttcgctaaggatgatttctggaattctaaagatctttgacagctagctcagtcctaggtataatactagtGTCAATCGACACCAGTTTTGgttttagagctagaaatagcaagttaaaataaggc
266	ggttaacgtcttgacgaagatctgTTCCACCTGATCCAGCAGcatggatcctctccttcttaaagttctgctctagtagctagcactgtacctaggactgagctagccgtcaagctttcgctaaggatgatttctggaattctaaagatctttgacagctagctcagtcctaggtataatactagtATGGTCATACGCGATAATGTgttttagagctagaaatagcaagttaaaataaggc
267	ggttaacgtcttgacgaagatctgGTTCTGGCTCAGCTGCTGcatggatcctctccttcttaaagttctgctctagtagctagcactgtacctaggactgagctagccgtcaagctttcgctaaggatgatttctggaattctaaagatctttgacagctagctcagtcctaggtataatactagtTGCTGCGCAACTGATCTGCCgttttagagctagaaatagcaagttaaaataaggc
268	ggttaacgtcttgacgaagatctgCTGATCCTGCGCCCACGCcatggatcctctccttcttaaagttctgctctagtagctagcactgtacctaggactgagctagccgtcaagctttcgctaaggatgatttctggaattctaaagatctttgacagctagctcagtcctaggtataatactagtGAGACGCATCACCTCTTTTCgttttagagctagaaatagcaagttaaaataaggc
269	ggttaacgtcttgacgaagatctgGTTAATCGCTTCGCTCCAcatggatcctctccttcttaaagttctgctctagtagctagcactgtacctaggactgagctagccgtcaagctttcgctaaggatgatttctggaattctaaagatctttgacagctagctcagtcctaggtataatactagtCCGCTTCTTGCAGCGATTTCgttttagagctagaaatagcaagttaaaataaggc
270	ggttaacgtcttgacgaagatctgAAACTGCAGGCCCTGCTGcatggatcctctccttcttaaagttctgctctagtagctagcactgtacctaggactgagctagccgtcaagctttcgctaaggatgatttctggaattctaaagatctttgacagctagctcagtcctaggtataatactagtCGTCGTACCAACCGGTGAAAgttttagagctagaaatagcaagttaaaataaggc
271	ggttaacgtcttgacgaagatctgGCTATATTCCGGCGGTTCcatggatcctctccttcttaaagttctgctctagtagctagcactgtacctaggactgagctagccgtcaagctttcgctaaggatgatttctggaattctaaagatctttgacagctagctcagtcctaggtataatactagtGGGCGATCGATAAAGAAATTgttttagagctagaaatagcaagttaaaataaggc
272	ggttaacgtcttgacgaagatctgGCTCTGATAATCCAGCGGcatggatcctctccttcttaaagttctgctctagtagctagcactgtacctaggactgagctagccgtcaagctttcgctaaggatgatttctggaattctaaagatctttgacagctagctcagtcctaggtataatactagtACCTGTTTAACATATTCCAGgttttagagctagaaatagcaagttaaaataaggc
273	ggttaacgtcttgacgaagatctgCCAGCCCTGCACCGCATAcatggatcctctccttcttaaagttctgctctagtagctagcactgtacctaggactgagctagccgtcaagctttcgctaaggatgatttctggaattctaaagatctttgacagctagctcagtcctaggtataatactagtGACATTCGGGTTGGGATGCGgttttagagctagaaatagcaagttaaaataaggc
274	ggttaacgtcttgacgaagatctgCTGCAGATAGGTCGCTTCcatggatcctctccttcttaaagttctgctctagtagctagcactgtacctaggactgagctagccgtcaagctttcgctaaggatgatttctggaattctaaagatctttgacagctagctcagtcctaggtataatactagtGTGATCTTCTTGCCTTGTGCgttttagagctagaaatagcaagttaaaataaggc
275	ggttaacgtcttgacgaagatctgGGTGGTTTCATCAAACAGcatggatcctctccttcttaaagttctgctctagtagctagcactgtacctaggactgagctagccgtcaagctttcgctaaggatgatttctggaattctaaagatctttgacagctagctcagtcctaggtataatactagtTGCCAGGCAGCGGTCTGCGTgttttagagctagaaatagcaagttaaaataaggc
276	ggttaacgtcttgacgaagatctgCTGGGTATAATCGCTCAGcatggatcctctccttcttaaagttctgctctagtagctagcactgtacctaggactgagctagccgtcaagctttcgctaaggatgatttctggaattctaaagatctttgacagctagctcagtcctaggtataatactagtTGCACGGTACGCACCACAAAgttttagagctagaaatagcaagttaaaataaggc
277	ggttaacgtcttgacgaagatctgAAAGCCATCCAGAAATTCcatggatcctctccttcttaaagttctgctctagtagctagcactgtacctaggactgagctagccgtcaagctttcgctaaggatgatttctggaattctaaagatctttgacagctagctcagtcctaggtataatactagtTGAATTTCAGGGACGGGATCgttttagagctagaaatagcaagttaaaataaggc
278	ggttaacgtcttgacgaagatctgAAAGCCATCAAACTGATCcatggatcctctccttcttaaagttctgctctagtagctagcactgtacctaggactgagctagccgtcaagctttcgctaaggatgatttctggaattctaaagatctttgacagctagctcagtcctaggtataatactagtGTTCAGATCGCGCCAGCGCCgttttagagctagaaatagcaagttaaaataaggc
279	ggttaacgtcttgacgaagatctgAATCGGCACGCTCCACTGcatggatcctctccttcttaaagttctgctctagtagctagcactgtacctaggactgagctagccgtcaagctttcgctaaggatgatttctggaattctaaagatctttgacagctagctcagtcctaggtataatactagtTCCACAGCCACAGCAGTACCgttttagagctagaaatagcaagttaaaataaggc
280	ggttaacgtcttgacgaagatctgCAGATCCGGGGTCCACACcatggatcctctccttcttaaagttctgctctagtagctagcactgtacctaggactgagctagccgtcaagctttcgctaaggatgatttctggaattctaaagatctttgacagctagctcagtcctaggtataatactagtTGCCAGGCGATCACCGGATCgttttagagctagaaatagcaagttaaaataaggc
281	ggttaacgtcttgacgaagatctgCACAAAATCATAGGTGCTcatggatcctctccttcttaaagttctgctctagtagctagcactgtacctaggactgagctagccgtcaagctttcgctaaggatgatttctggaattctaaagatctttgacagctagctcagtcctaggtataatactagtAATCGGGTCGGCAGGAGCGGgttttagagctagaaatagcaagttaaaataaggc
282	ggttaacgtcttgacgaagatctgCAGATCGCCGTTCTGCCAcatggatcctctccttcttaaagttctgctctagtagctagcactgtacctaggactgagctagccgtcaagctttcgctaaggatgatttctggaattctaaagatctttgacagctagctcagtcctaggtataatactagtGTCAAAATAACGGGCAATCAgttttagagctagaaatagcaagttaaaataaggc
283	ggttaacgtcttgacgaagatctgTTCATCTTCCGGATCTTCcatggatcctctccttcttaaagttctgctctagtagctagcactgtacctaggactgagctagccgtcaagctttcgctaaggatgatttctggaattctaaagatctttgacagctagctcagtcctaggtataatactagtATCTTCGCCATCTTCAATACgttttagagctagaaatagcaagttaaaataaggc
284	ggttaacgtcttgacgaagatctgGCTGCTAATCTGGTTCCAcatggatcctctccttcttaaagttctgctctagtagctagcactgtacctaggactgagctagccgtcaagctttcgctaaggatgatttctggaattctaaagatctttgacagctagctcagtcctaggtataatactagtCAAAACTGAGCGGATCTCGGgttttagagctagaaatagcaagttaaaataaggc
285	ggttaacgtcttgacgaagatctgCACCGGCAGAAAAATAAAcatggatcctctccttcttaaagttctgctctagtagctagcactgtacctaggactgagctagccgtcaagctttcgctaaggatgatttctggaattctaaagatctttgacagctagctcagtcctaggtataatactagtGTTTTCATTGTGCGCTTCAGgttttagagctagaaatagcaagttaaaataaggc
286	ggttaacgtcttgacgaagatctgGCTCACTTCGGTATCCCAcatggatcctctccttcttaaagttctgctctagtagctagcactgtacctaggactgagctagccgtcaagctttcgctaaggatgatttctggaattctaaagatctttgacagctagctcagtcctaggtataatactagtTCAGGGTTTCCGCTTCAAGGgttttagagctagaaatagcaagttaaaataaggc
287	ggttaacgtcttgacgaagatctgCCAGGTAAACACGTTCGCcatggatcctctccttcttaaagttctgctctagtagctagcactgtacctaggactgagctagccgtcaagctttcgctaaggatgatttctggaattctaaagatctttgacagctagctcagtcctaggtataatactagtATAACGATCGTTTTTAAGTTgttttagagctagaaatagcaagttaaaataaggc
288	ggttaacgtcttgacgaagatctgCTGATAGGTGGTAATCAGcatggatcctctccttcttaaagttctgctctagtagctagcactgtacctaggactgagctagccgtcaagctttcgctaaggatgatttctggaattctaaagatctttgacagctagctcagtcctaggtataatactagtTCGATAAACCCTTTTTCATCgttttagagctagaaatagcaagttaaaataaggc
289	ggttaacgtcttgacgaagatctgCGGCGGGGTAAAATCATAcatggatcctctccttcttaaagttctgctctagtagctagcactgtacctaggactgagctagccgtcaagctttcgctaaggatgatttctggaattctaaagatctttgacagctagctcagtcctaggtataatactagtCCAACTGCAGCTCTTTAATCgttttagagctagaaatagcaagttaaaataaggc
290	ggttaacgtcttgacgaagatctgGTTGGTAAAATACACCGGcatggatcctctccttcttaaagttctgctctagtagctagcactgtacctaggactgagctagccgtcaagctttcgctaaggatgatttctggaattctaaagatctttgacagctagctcagtcctaggtataatactagtTAAACTGCATGAAGCCAACCgttttagagctagaaatagcaagttaaaataaggc
291	ggttaacgtcttgacgaagatctgCGGCAGCACCCACTGCACcatggatcctctccttcttaaagttctgctctagtagctagcactgtacctaggactgagctagccgtcaagctttcgctaaggatgatttctggaattctaaagatctttgacagctagctcagtcctaggtataatactagtCGAGCTGCGGCATCCTGTTCgttttagagctagaaatagcaagttaaaataaggc
292	ggttaacgtcttgacgaagatctgGCTAATAAAGTTATCAAAcatggatcctctccttcttaaagttctgctctagtagctagcactgtacctaggactgagctagccgtcaagctttcgctaaggatgatttctggaattctaaagatctttgacagctagctcagtcctaggtataatactagtCGGTAGAGTGAGCAGGAACGgttttagagctagaaatagcaagttaaaataaggc
293	ggttaacgtcttgacgaagatctgATAGCCAAACAGATCTTCcatggatcctctccttcttaaagttctgctctagtagctagcactgtacctaggactgagctagccgtcaagctttcgctaaggatgatttctggaattctaaagatctttgacagctagctcagtcctaggtataatactagtATGGTTTACCGGCGATTTTTgttttagagctagaaatagcaagttaaaataaggc
294	ggttaacgtcttgacgaagatctgAAAGCTCTGGCTAATATAcatggatcctctccttcttaaagttctgctctagtagctagcactgtacctaggactgagctagccgtcaagctttcgctaaggatgatttctggaattctaaagatctttgacagctagctcagtcctaggtataatactagtAGCATACGGCAGGGATGGCAgttttagagctagaaatagcaagttaaaataaggc
295	ggttaacgtcttgacgaagatctgCACCTGCACCACATCCCAcatggatcctctccttcttaaagttctgctctagtagctagcactgtacctaggactgagctagccgtcaagctttcgctaaggatgatttctggaattctaaagatctttgacagctagctcagtcctaggtataatactagtAATCACCCGACTGGTAAAGGgttttagagctagaaatagcaagttaaaataaggc
296	ggttaacgtcttgacgaagatctgGCCGTTCCAGCTCGGCCAcatggatcctctccttcttaaagttctgctctagtagctagcactgtacctaggactgagctagccgtcaagctttcgctaaggatgatttctggaattctaaagatctttgacagctagctcagtcctaggtataatactagtGTTAACCGCAGGACGAATACgttttagagctagaaatagcaagttaaaataaggc
297	ggttaacgtcttgacgaagatctgAAAATACAGGCCGGTAAAcatggatcctctccttcttaaagttctgctctagtagctagcactgtacctaggactgagctagccgtcaagctttcgctaaggatgatttctggaattctaaagatctttgacagctagctcagtcctaggtataatactagtGATGCGCGCCAAAACCCGTAgttttagagctagaaatagcaagttaaaataaggc
298	ggttaacgtcttgacgaagatctgAAAGCTCCACACCAGCGGcatggatcctctccttcttaaagttctgctctagtagctagcactgtacctaggactgagctagccgtcaagctttcgctaaggatgatttctggaattctaaagatctttgacagctagctcagtcctaggtataatactagtCTTTTTCCAGTTCCCAGGTAgttttagagctagaaatagcaagttaaaataaggc
299	ggttaacgtcttgacgaagatctgCCAATCCGCAAACGGGTTcatggatcctctccttcttaaagttctgctctagtagctagcactgtacctaggactgagctagccgtcaagctttcgctaaggatgatttctggaattctaaagatctttgacagctagctcagtcctaggtataatactagtTTAACCAGTGCGGGAGTGTTgttttagagctagaaatagcaagttaaaataaggc
300	ggttaacgtcttgacgaagatctgAAAGTTCTGCACTTCGTTcatggatcctctccttcttaaagttctgctctagtagctagcactgtacctaggactgagctagccgtcaagctttcgctaaggatgatttctggaattctaaagatctttgacagctagctcagtcctaggtataatactagtAATCTCAAGGGTGTTTTTGCgttttagagctagaaatagcaagttaaaataaggc
301	ggttaacgtcttgacgaagatctgAAAGGTCCAGTTCAGCGCcatggatcctctccttcttaaagttctgctctagtagctagcactgtacctaggactgagctagccgtcaagctttcgctaaggatgatttctggaattctaaagatctttgacagctagctcagtcctaggtataatactagtGATACCTGAATCGGCGGTGCgttttagagctagaaatagcaagttaaaataaggc
302	ggttaacgtcttgacgaagatctgATAGCTCTGAATCAGTTCcatggatcctctccttcttaaagttctgctctagtagctagcactgtacctaggactgagctagccgtcaagctttcgctaaggatgatttctggaattctaaagatctttgacagctagctcagtcctaggtataatactagtTGATAACGCCTGGGCAGTTCgttttagagctagaaatagcaagttaaaataaggc
303	ggttaacgtcttgacgaagatctgCACCTGCCAGCTAAAGCTcatggatcctctccttcttaaagttctgctctagtagctagcactgtacctaggactgagctagccgtcaagctttcgctaaggatgatttctggaattctaaagatctttgacagctagctcagtcctaggtataatactagtCCATTCGGTGACCAGGGAGCgttttagagctagaaatagcaagttaaaataaggc
304	ggttaacgtcttgacgaagatctgCCAGGTGGTGCTCGGATAcatggatcctctccttcttaaagttctgctctagtagctagcactgtacctaggactgagctagccgtcaagctttcgctaaggatgatttctggaattctaaagatctttgacagctagctcagtcctaggtataatactagtATTCAGCGGGCCGCCGGTCCgttttagagctagaaatagcaagttaaaataaggc
305	ggttaacgtcttgacgaagatctgGTTATCTTCCTGGCTATAcatggatcctctccttcttaaagttctgctctagtagctagcactgtacctaggactgagctagccgtcaagctttcgctaaggatgatttctggaattctaaagatctttgacagctagctcagtcctaggtataatactagtCACGCAGTTGCGTTAACGCGgttttagagctagaaatagcaagttaaaataaggc
306	ggttaacgtcttgacgaagatctgAAAAAATTCCACGTTGGTcatggatcctctccttcttaaagttctgctctagtagctagcactgtacctaggactgagctagccgtcaagctttcgctaaggatgatttctggaattctaaagatctttgacagctagctcagtcctaggtataatactagtTGGCAGCCAGTCGCCGTGGGgttttagagctagaaatagcaagttaaaataaggc
307	ggttaacgtcttgacgaagatctgATCCAGAAAATAAATGCTcatggatcctctccttcttaaagttctgctctagtagctagcactgtacctaggactgagctagccgtcaagctttcgctaaggatgatttctggaattctaaagatctttgacagctagctcagtcctaggtataatactagtAGTGACCGGACTCCATATCCgttttagagctagaaatagcaagttaaaataaggc
308	ggttaacgtcttgacgaagatctgGCTAATATACTGAAAGGTcatggatcctctccttcttaaagttctgctctagtagctagcactgtacctaggactgagctagccgtcaagctttcgctaaggatgatttctggaattctaaagatctttgacagctagctcagtcctaggtataatactagtGATAAATTCAAACGAACTACgttttagagctagaaatagcaagttaaaataaggc
309	ggttaacgtcttgacgaagatctgAATTTCCCACTGAATCGCcatggatcctctccttcttaaagttctgctctagtagctagcactgtacctaggactgagctagccgtcaagctttcgctaaggatgatttctggaattctaaagatctttgacagctagctcagtcctaggtataatactagtCTGTACACCGGGTAACCTGCgttttagagctagaaatagcaagttaaaataaggc
310	ggttaacgtcttgacgaagatctgTTCGGTCCACAGCGGATCcatggatcctctccttcttaaagttctgctctagtagctagcactgtacctaggactgagctagccgtcaagctttcgctaaggatgatttctggaattctaaagatctttgacagctagctcagtcctaggtataatactagtTCCCACGGCAGCACCAGTTGgttttagagctagaaatagcaagttaaaataaggc
311	ggttaacgtcttgacgaagatctgATAAAACGCCGGGGTATAcatggatcctctccttcttaaagttctgctctagtagctagcactgtacctaggactgagctagccgtcaagctttcgctaaggatgatttctggaattctaaagatctttgacagctagctcagtcctaggtataatactagtCTGCCAGCAGGTCAGCACGCgttttagagctagaaatagcaagttaaaataaggc
312	ggttaacgtcttgacgaagatctgTTCCGGCGCAAACCACAGcatggatcctctccttcttaaagttctgctctagtagctagcactgtacctaggactgagctagccgtcaagctttcgctaaggatgatttctggaattctaaagatctttgacagctagctcagtcctaggtataatactagtGTCGCCATCGGCAACCATCAgttttagagctagaaatagcaagttaaaataaggc
313	ggttaacgtcttgacgaagatctgCCAAATCTGATCGCTATCcatggatcctctccttcttaaagttctgctctagtagctagcactgtacctaggactgagctagccgtcaagctttcgctaaggatgatttctggaattctaaagatctttgacagctagctcagtcctaggtataatactagtGAATAAGGGCGGAGGGTGAGgttttagagctagaaatagcaagttaaaataaggc
314	ggttaacgtcttgacgaagatctgAATATCCCACGCATACGGcatggatcctctccttcttaaagttctgctctagtagctagcactgtacctaggactgagctagccgtcaagctttcgctaaggatgatttctggaattctaaagatctttgacagctagctcagtcctaggtataatactagtCAGCCAGCGGCGGCACAGCGgttttagagctagaaatagcaagttaaaataaggc
315	ggttaacgtcttgacgaagatctgAATAAAATACGGCAGCAGcatggatcctctccttcttaaagttctgctctagtagctagcactgtacctaggactgagctagccgtcaagctttcgctaaggatgatttctggaattctaaagatctttgacagctagctcagtcctaggtataatactagtAACGCCCGCAGCCAGCATTTgttttagagctagaaatagcaagttaaaataaggc
316	ggttaacgtcttgacgaagatctgATACCACGGTTCGGTCGCcatggatcctctccttcttaaagttctgctctagtagctagcactgtacctaggactgagctagccgtcaagctttcgctaaggatgatttctggaattctaaagatctttgacagctagctcagtcctaggtataatactagtTTCAGTTGCATCGCTCAGTGgttttagagctagaaatagcaagttaaaataaggc
317	ggttaacgtcttgacgaagatctgCTGCACAATAAAAAAGTTcatggatcctctccttcttaaagttctgctctagtagctagcactgtacctaggactgagctagccgtcaagctttcgctaaggatgatttctggaattctaaagatctttgacagctagctcagtcctaggtataatactagtGAGATGAAAAACATCAGACTgttttagagctagaaatagcaagttaaaataaggc
318	ggttaacgtcttgacgaagatctgGCCGTTGTTATAATCCCAcatggatcctctccttcttaaagttctgctctagtagctagcactgtacctaggactgagctagccgtcaagctttcgctaaggatgatttctggaattctaaagatctttgacagctagctcagtcctaggtataatactagtTTAGTGGTCACACCCGCCAGgttttagagctagaaatagcaagttaaaataaggc
319	ggttaacgtcttgacgaagatctgCGGGGTTTCATACAGAAAcatggatcctctccttcttaaagttctgctctagtagctagcactgtacctaggactgagctagccgtcaagctttcgctaaggatgatttctggaattctaaagatctttgacagctagctcagtcctaggtataatactagtAATACCTATTCCCCCCAATCgttttagagctagaaatagcaagttaaaataaggc
320	ggttaacgtcttgacgaagatctgCAGAAACCAAAAGCCGGTcatggatcctctccttcttaaagttctgctctagtagctagcactgtacctaggactgagctagccgtcaagctttcgctaaggatgatttctggaattctaaagatctttgacagctagctcagtcctaggtataatactagtGCACGGAATACGCAGGGCGAgttttagagctagaaatagcaagttaaaataaggc
321	ggttaacgtcttgacgaagatctgCACGGTGTTATACTGAAAcatggatcctctccttcttaaagttctgctctagtagctagcactgtacctaggactgagctagccgtcaagctttcgctaaggatgatttctggaattctaaagatctttgacagctagctcagtcctaggtataatactagtGGCGACAACAGTTGCGACGGgttttagagctagaaatagcaagttaaaataaggc
322	ggttaacgtcttgacgaagatctgCGGCTGGGTCCACTGCAGcatggatcctctccttcttaaagttctgctctagtagctagcactgtacctaggactgagctagccgtcaagctttcgctaaggatgatttctggaattctaaagatctttgacagctagctcagtcctaggtataatactagtTTCACTCCCTGCCCCGCCAGgttttagagctagaaatagcaagttaaaataaggc
323	ggttaacgtcttgacgaagatctgCGGAAAGCTATACGGATAcatggatcctctccttcttaaagttctgctctagtagctagcactgtacctaggactgagctagccgtcaagctttcgctaaggatgatttctggaattctaaagatctttgacagctagctcagtcctaggtataatactagtCGGCGCTCGCCAGATGCGTCgttttagagctagaaatagcaagttaaaataaggc
324	ggttaacgtcttgacgaagatctgCTGAATGCTAATCCACTGcatggatcctctccttcttaaagttctgctctagtagctagcactgtacctaggactgagctagccgtcaagctttcgctaaggatgatttctggaattctaaagatctttgacagctagctcagtcctaggtataatactagtACCGGTACGCTGGAAGTTACgttttagagctagaaatagcaagttaaaataaggc
325	ggttaacgtcttgacgaagatctgCAGAATCCAGGTCTGATCcatggatcctctccttcttaaagttctgctctagtagctagcactgtacctaggactgagctagccgtcaagctttcgctaaggatgatttctggaattctaaagatctttgacagctagctcagtcctaggtataatactagtGAAACCACCATCATATCGTCgttttagagctagaaatagcaagttaaaataaggc
326	ggttaacgtcttgacgaagatctgCGCATCATAAAAAAAGTTcatggatcctctccttcttaaagttctgctctagtagctagcactgtacctaggactgagctagccgtcaagctttcgctaaggatgatttctggaattctaaagatctttgacagctagctcagtcctaggtataatactagtTGCCAGTACCAGCGCCAGCGgttttagagctagaaatagcaagttaaaataaggc
327	ggttaacgtcttgacgaagatctgCGGGTTCCACACATCAAAcatggatcctctccttcttaaagttctgctctagtagctagcactgtacctaggactgagctagccgtcaagctttcgctaaggatgatttctggaattctaaagatctttgacagctagctcagtcctaggtataatactagtGCGTACTCAACCCAAATGTTgttttagagctagaaatagcaagttaaaataaggc
328	ggttaacgtcttgacgaagatctgGCTAAAAATTTCCCACGGcatggatcctctccttcttaaagttctgctctagtagctagcactgtacctaggactgagctagccgtcaagctttcgctaaggatgatttctggaattctaaagatctttgacagctagctcagtcctaggtataatactagtCGTGATACGCCAGAGCGGTAgttttagagctagaaatagcaagttaaaataaggc
329	ggttaacgtcttgacgaagatctgCTGCCAAATAAAGCTCACcatggatcctctccttcttaaagttctgctctagtagctagcactgtacctaggactgagctagccgtcaagctttcgctaaggatgatttctggaattctaaagatctttgacagctagctcagtcctaggtataatactagtTTCTTTGCGCTCCTTCAACTgttttagagctagaaatagcaagttaaaataaggc
330	ggttaacgtcttgacgaagatctgATACCACGGGCTATCCAGcatggatcctctccttcttaaagttctgctctagtagctagcactgtacctaggactgagctagccgtcaagctttcgctaaggatgatttctggaattctaaagatctttgacagctagctcagtcctaggtataatactagtTGTCAAAACTGTCGTCAGTCgttttagagctagaaatagcaagttaaaataaggc
331	ggttaacgtcttgacgaagatctgAAAGCTCAGGGTCTGCCAcatggatcctctccttcttaaagttctgctctagtagctagcactgtacctaggactgagctagccgtcaagctttcgctaaggatgatttctggaattctaaagatctttgacagctagctcagtcctaggtataatactagtGCCATCAATGGTAATAACCGgttttagagctagaaatagcaagttaaaataaggc
332	ggttaacgtcttgacgaagatctgCAGAAAAAACTGGTTGTTcatggatcctctccttcttaaagttctgctctagtagctagcactgtacctaggactgagctagccgtcaagctttcgctaaggatgatttctggaattctaaagatctttgacagctagctcagtcctaggtataatactagtAGCAGCAGTAACGCGCCAATgttttagagctagaaatagcaagttaaaataaggc
333	ggttaacgtcttgacgaagatctgGGTTTCCCAGCTGTTAAAcatggatcctctccttcttaaagttctgctctagtagctagcactgtacctaggactgagctagccgtcaagctttcgctaaggatgatttctggaattctaaagatctttgacagctagctcagtcctaggtataatactagtTGCAGACAGTTCTTCCCGTCgttttagagctagaaatagcaagttaaaataaggc
334	ggttaacgtcttgacgaagatctgATAGCCAAACGGCCAATCcatggatcctctccttcttaaagttctgctctagtagctagcactgtacctaggactgagctagccgtcaagctttcgctaaggatgatttctggaattctaaagatctttgacagctagctcagtcctaggtataatactagtTAAACGCCAGCAGCAGCCCCgttttagagctagaaatagcaagttaaaataaggc
335	ggttaacgtcttgacgaagatctgTTCAAAAAATTCGGTAATcatggatcctctccttcttaaagttctgctctagtagctagcactgtacctaggactgagctagccgtcaagctttcgctaaggatgatttctggaattctaaagatctttgacagctagctcagtcctaggtataatactagtGAATGCCGTTGGCGTCACGGgttttagagctagaaatagcaagttaaaataaggc
336	ggttaacgtcttgacgaagatctgGGTTTCATAATAGTTCGGcatggatcctctccttcttaaagttctgctctagtagctagcactgtacctaggactgagctagccgtcaagctttcgctaaggatgatttctggaattctaaagatctttgacagctagctcagtcctaggtataatactagtTGTCTTGCCAGCCCAGTTCCgttttagagctagaaatagcaagttaaaataaggc
337	ggttaacgtcttgacgaagatctgCCAGCCAAAATAGTTGGTcatggatcctctccttcttaaagttctgctctagtagctagcactgtacctaggactgagctagccgtcaagctttcgctaaggatgatttctggaattctaaagatctttgacagctagctcagtcctaggtataatactagtCAGAATCCCGGAACACTGCGgttttagagctagaaatagcaagttaaaataaggc
338	ggttaacgtcttgacgaagatctgAAAAAAGGTCCAGCTGGTcatggatcctctccttcttaaagttctgctctagtagctagcactgtacctaggactgagctagccgtcaagctttcgctaaggatgatttctggaattctaaagatctttgacagctagctcagtcctaggtataatactagtCAGCTTAACCCCCATGGTGGgttttagagctagaaatagcaagttaaaataaggc
339	ggttaacgtcttgacgaagatctgATCCGGCCATTCTTCGTTcatggatcctctccttcttaaagttctgctctagtagctagcactgtacctaggactgagctagccgtcaagctttcgctaaggatgatttctggaattctaaagatctttgacagctagctcagtcctaggtataatactagtGCGTTCGGCACCTGGCAGCAgttttagagctagaaatagcaagttaaaataaggc
340	ggttaacgtcttgacgaagatctgATCCCAATAGCTATAGCCcatggatcctctccttcttaaagttctgctctagtagctagcactgtacctaggactgagctagccgtcaagctttcgctaaggatgatttctggaattctaaagatctttgacagctagctcagtcctaggtataatactagtTCCGGTATCCTTCTTGTCGTgttttagagctagaaatagcaagttaaaataaggc
341	ggttaacgtcttgacgaagatctgGCTCCAAATTTCTTCCTGcatggatcctctccttcttaaagttctgctctagtagctagcactgtacctaggactgagctagccgtcaagctttcgctaaggatgatttctggaattctaaagatctttgacagctagctcagtcctaggtataatactagtAAGGGCGTTGCGGTAGAGCGgttttagagctagaaatagcaagttaaaataaggc
342	ggttaacgtcttgacgaagatctgCCATTCCCAGGTGCCGTTcatggatcctctccttcttaaagttctgctctagtagctagcactgtacctaggactgagctagccgtcaagctttcgctaaggatgatttctggaattctaaagatctttgacagctagctcagtcctaggtataatactagtGAAATCCAGCGTTTCGTCGAgttttagagctagaaatagcaagttaaaataaggc
343	ggttaacgtcttgacgaagatctgAAAGTTGGTCAGAATCCAcatggatcctctccttcttaaagttctgctctagtagctagcactgtacctaggactgagctagccgtcaagctttcgctaaggatgatttctggaattctaaagatctttgacagctagctcagtcctaggtataatactagtCCTTTGTTGTTAATTACAGCgttttagagctagaaatagcaagttaaaataaggc
344	ggttaacgtcttgacgaagatctgCTGGTTCCACGCTTCAAAcatggatcctctccttcttaaagttctgctctagtagctagcactgtacctaggactgagctagccgtcaagctttcgctaaggatgatttctggaattctaaagatctttgacagctagctcagtcctaggtataatactagtCAAAAGCTGCTTTGGCGTAGgttttagagctagaaatagcaagttaaaataaggc
345	ggttaacgtcttgacgaagatctgCTGGCTCACCCACAGATAcatggatcctctccttcttaaagttctgctctagtagctagcactgtacctaggactgagctagccgtcaagctttcgctaaggatgatttctggaattctaaagatctttgacagctagctcagtcctaggtataatactagtCATCGAGCAAAACTGCCAGCgttttagagctagaaatagcaagttaaaataaggc
346	ggttaacgtcttgacgaagatctgCGCAAAAATCAGAAACCAcatggatcctctccttcttaaagttctgctctagtagctagcactgtacctaggactgagctagccgtcaagctttcgctaaggatgatttctggaattctaaagatctttgacagctagctcagtcctaggtataatactagtTGGCATTTGCCGGGATCGCCgttttagagctagaaatagcaagttaaaataaggc
347	ggttaacgtcttgacgaagatctgGTTAAAATACGGTTCCTGcatggatcctctccttcttaaagttctgctctagtagctagcactgtacctaggactgagctagccgtcaagctttcgctaaggatgatttctggaattctaaagatctttgacagctagctcagtcctaggtataatactagtTGATCGAAACGCCCAGCTCCgttttagagctagaaatagcaagttaaaataaggc
348	ggttaacgtcttgacgaagatctgCAGCCAAAAATACGCCACcatggatcctctccttcttaaagttctgctctagtagctagcactgtacctaggactgagctagccgtcaagctttcgctaaggatgatttctggaattctaaagatctttgacagctagctcagtcctaggtataatactagtGCCGACAGGTTGCCGATATCgttttagagctagaaatagcaagttaaaataaggc
349	ggttaacgtcttgacgaagatctgGTTAATATAAAACCAGCCcatggatcctctccttcttaaagttctgctctagtagctagcactgtacctaggactgagctagccgtcaagctttcgctaaggatgatttctggaattctaaagatctttgacagctagctcagtcctaggtataatactagtGTCGTTACGACCGAGGAAACgttttagagctagaaatagcaagttaaaataaggc
350	ggttaacgtcttgacgaagatctgATAAAACGGGGTCCAGCTcatggatcctctccttcttaaagttctgctctagtagctagcactgtacctaggactgagctagccgtcaagctttcgctaaggatgatttctggaattctaaagatctttgacagctagctcagtcctaggtataatactagtGACACCCATCACCACCAGTGgttttagagctagaaatagcaagttaaaataaggc
351	ggttaacgtcttgacgaagatctgGTTGGTATACCAAAACGCcatggatcctctccttcttaaagttctgctctagtagctagcactgtacctaggactgagctagccgtcaagctttcgctaaggatgatttctggaattctaaagatctttgacagctagctcagtcctaggtataatactagtCCCAGGCGCAACCACGGTAAgttttagagctagaaatagcaagttaaaataaggc
352	ggttaacgtcttgacgaagatctgGCTCCACCACACCGGCTGcatggatcctctccttcttaaagttctgctctagtagctagcactgtacctaggactgagctagccgtcaagctttcgctaaggatgatttctggaattctaaagatctttgacagctagctcagtcctaggtataatactagtGTCGCCTTTTAATGCGCTTCgttttagagctagaaatagcaagttaaaataaggc
353	ggttaacgtcttgacgaagatctgCCACACAATTTCCCACGCcatggatcctctccttcttaaagttctgctctagtagctagcactgtacctaggactgagctagccgtcaagctttcgctaaggatgatttctggaattctaaagatctttgacagctagctcagtcctaggtataatactagtGCCAAAAGTGCTGGGCGGCAgttttagagctagaaatagcaagttaaaataaggc
354	ggttaacgtcttgacgaagatctgTTCCGGCGGATACCACAGcatggatcctctccttcttaaagttctgctctagtagctagcactgtacctaggactgagctagccgtcaagctttcgctaaggatgatttctggaattctaaagatctttgacagctagctcagtcctaggtataatactagtGCGTGGATGATGTACAGGATgttttagagctagaaatagcaagttaaaataaggc
355	ggttaacgtcttgacgaagatctgAATCAGCAGAAAGTTCCAcatggatcctctccttcttaaagttctgctctagtagctagcactgtacctaggactgagctagccgtcaagctttcgctaaggatgatttctggaattctaaagatctttgacagctagctcagtcctaggtataatactagtGGTTACCGACTGCCAGAAATgttttagagctagaaatagcaagttaaaataaggc
356	ggttaacgtcttgacgaagatctgCCACGGAAACTGCTGGGTcatggatcctctccttcttaaagttctgctctagtagctagcactgtacctaggactgagctagccgtcaagctttcgctaaggatgatttctggaattctaaagatctttgacagctagctcagtcctaggtataatactagtTATTCTCCTGATGGATGGTTgttttagagctagaaatagcaagttaaaataaggc
357	ggttaacgtcttgacgaagatctgATAATATTCGCCATACAGcatggatcctctccttcttaaagttctgctctagtagctagcactgtacctaggactgagctagccgtcaagctttcgctaaggatgatttctggaattctaaagatctttgacagctagctcagtcctaggtataatactagtCGATAGTTTCCTGAACACGCgttttagagctagaaatagcaagttaaaataaggc
358	ggttaacgtcttgacgaagatctgGCTGCCGCTCCACCACCAcatggatcctctccttcttaaagttctgctctagtagctagcactgtacctaggactgagctagccgtcaagctttcgctaaggatgatttctggaattctaaagatctttgacagctagctcagtcctaggtataatactagtAGAGAGCGCCAGTACCGCACgttttagagctagaaatagcaagttaaaataaggc
359	ggttaacgtcttgacgaagatctgTTCGGTCACCTGAAACCAcatggatcctctccttcttaaagttctgctctagtagctagcactgtacctaggactgagctagccgtcaagctttcgctaaggatgatttctggaattctaaagatctttgacagctagctcagtcctaggtataatactagtAAAAGCGATGAATGCCAGTGgttttagagctagaaatagcaagttaaaataaggc
360	ggttaacgtcttgacgaagatctgCTGCTGGCTATCAAACCAcatggatcctctccttcttaaagttctgctctagtagctagcactgtacctaggactgagctagccgtcaagctttcgctaaggatgatttctggaattctaaagatctttgacagctagctcagtcctaggtataatactagtCGCAGCAGAGGAATCAGATCgttttagagctagaaatagcaagttaaaataaggc
361	ggttaacgtcttgacgaagatctgAAACACAAACACCCAGTTcatggatcctctccttcttaaagttctgctctagtagctagcactgtacctaggactgagctagccgtcaagctttcgctaaggatgatttctggaattctaaagatctttgacagctagctcagtcctaggtataatactagtAATCACCGGCATAAGTCCGTgttttagagctagaaatagcaagttaaaataaggc
362	ggttaacgtcttgacgaagatctgTTCATAATCTTCCTGTTCcatggatcctctccttcttaaagttctgctctagtagctagcactgtacctaggactgagctagccgtcaagctttcgctaaggatgatttctggaattctaaagatctttgacagctagctcagtcctaggtataatactagtCTGGCCGCGAATTGCGGTGTgttttagagctagaaatagcaagttaaaataaggc
363	ggttaacgtcttgacgaagatctgGGTGTTCCAATCATAATCcatggatcctctccttcttaaagttctgctctagtagctagcactgtacctaggactgagctagccgtcaagctttcgctaaggatgatttctggaattctaaagatctttgacagctagctcagtcctaggtataatactagtGACCGTAGCCGGTAGCTTCCgttttagagctagaaatagcaagttaaaataaggc
364	ggttaacgtcttgacgaagatctgGTTCCAATCCGGCGGCCAcatggatcctctccttcttaaagttctgctctagtagctagcactgtacctaggactgagctagccgtcaagctttcgctaaggatgatttctggaattctaaagatctttgacagctagctcagtcctaggtataatactagtAAATCTTGGGTAGTTGGGCAgttttagagctagaaatagcaagttaaaataaggc
365	ggttaacgtcttgacgaagatctgCGGGGTCCATTCCCACGGcatggatcctctccttcttaaagttctgctctagtagctagcactgtacctaggactgagctagccgtcaagctttcgctaaggatgatttctggaattctaaagatctttgacagctagctcagtcctaggtataatactagtACATCCGCAGGGCTATAGTTgttttagagctagaaatagcaagttaaaataaggc
366	ggttaacgtcttgacgaagatctgCGCCCATTCAAAGGTATAcatggatcctctccttcttaaagttctgctctagtagctagcactgtacctaggactgagctagccgtcaagctttcgctaaggatgatttctggaattctaaagatctttgacagctagctcagtcctaggtataatactagtTTTTACTGGCGGCGTCTAACgttttagagctagaaatagcaagttaaaataaggc
367	ggttaacgtcttgacgaagatctgGGTTTCTTCAAAATATTCcatggatcctctccttcttaaagttctgctctagtagctagcactgtacctaggactgagctagccgtcaagctttcgctaaggatgatttctggaattctaaagatctttgacagctagctcagtcctaggtataatactagtCCGTTCCCAGCCAGTTTTGCgttttagagctagaaatagcaagttaaaataaggc
368	ggttaacgtcttgacgaagatctgCCAGGTCACGTTCCAAATcatggatcctctccttcttaaagttctgctctagtagctagcactgtacctaggactgagctagccgtcaagctttcgctaaggatgatttctggaattctaaagatctttgacagctagctcagtcctaggtataatactagtTTATTCCAGATAAGGATAAGgttttagagctagaaatagcaagttaaaataaggc
369	ggttaacgtcttgacgaagatctgAAAAAATTCATACACATCcatggatcctctccttcttaaagttctgctctagtagctagcactgtacctaggactgagctagccgtcaagctttcgctaaggatgatttctggaattctaaagatctttgacagctagctcagtcctaggtataatactagtAACTGGTAGCTGGTGGTTAAgttttagagctagaaatagcaagttaaaataaggc
370	ggttaacgtcttgacgaagatctgCAGAATCCACAGATAAATcatggatcctctccttcttaaagttctgctctagtagctagcactgtacctaggactgagctagccgtcaagctttcgctaaggatgatttctggaattctaaagatctttgacagctagctcagtcctaggtataatactagtTTAATACGAGGTGGTTTTACgttttagagctagaaatagcaagttaaaataaggc
371	ggttaacgtcttgacgaagatctgCCAATCTTCATCTTCCTGcatggatcctctccttcttaaagttctgctctagtagctagcactgtacctaggactgagctagccgtcaagctttcgctaaggatgatttctggaattctaaagatctttgacagctagctcagtcctaggtataatactagtATGTCCGGCAAAGGGGAGGGgttttagagctagaaatagcaagttaaaataaggc
372	ggttaacgtcttgacgaagatctgAATTTCATACCAATCCGGcatggatcctctccttcttaaagttctgctctagtagctagcactgtacctaggactgagctagccgtcaagctttcgctaaggatgatttctggaattctaaagatctttgacagctagctcagtcctaggtataatactagtTATCGTGCTGATGCAGTGTCgttttagagctagaaatagcaagttaaaataaggc
373	ggttaacgtcttgacgaagatctgCAGATCATCCCACTGAAAcatggatcctctccttcttaaagttctgctctagtagctagcactgtacctaggactgagctagccgtcaagctttcgctaaggatgatttctggaattctaaagatctttgacagctagctcagtcctaggtataatactagtAGATAGAAAACAGCGCCAGCgttttagagctagaaatagcaagttaaaataaggc
374	ggttaacgtcttgacgaagatctgCGGGGTCCAATATTCTTCcatggatcctctccttcttaaagttctgctctagtagctagcactgtacctaggactgagctagccgtcaagctttcgctaaggatgatttctggaattctaaagatctttgacagctagctcagtcctaggtataatactagtCGCCTTCTCGCCCCCTTTCAgttttagagctagaaatagcaagttaaaataaggc
375	ggttaacgtcttgacgaagatctgCGGAAAGTTATACCACACcatggatcctctccttcttaaagttctgctctagtagctagcactgtacctaggactgagctagccgtcaagctttcgctaaggatgatttctggaattctaaagatctttgacagctagctcagtcctaggtataatactagtCGTCGATTTCAGCGACTGACgttttagagctagaaatagcaagttaaaataaggc
376	ggttaacgtcttgacgaagatctgCTGCCAATACTGGCTATCcatggatcctctccttcttaaagttctgctctagtagctagcactgtacctaggactgagctagccgtcaagctttcgctaaggatgatttctggaattctaaagatctttgacagctagctcagtcctaggtataatactagtGGTCACCAGGCATACCGAACgttttagagctagaaatagcaagttaaaataaggc
377	ggttaacgtcttgacgaagatctgATAATCCCACGCGCTCCAcatggatcctctccttcttaaagttctgctctagtagctagcactgtacctaggactgagctagccgtcaagctttcgctaaggatgatttctggaattctaaagatctttgacagctagctcagtcctaggtataatactagtGCTGGCGCGCGCCAGTTGTTgttttagagctagaaatagcaagttaaaataaggc
378	ggttaacgtcttgacgaagatctgAAAATACCACACAATGGTcatggatcctctccttcttaaagttctgctctagtagctagcactgtacctaggactgagctagccgtcaagctttcgctaaggatgatttctggaattctaaagatctttgacagctagctcagtcctaggtataatactagtCCGACCAAATGCCGCTGCAAgttttagagctagaaatagcaagttaaaataaggc
379	ggttaacgtcttgacgaagatctgAAATTCCCAGCTGTTAAAcatggatcctctccttcttaaagttctgctctagtagctagcactgtacctaggactgagctagccgtcaagctttcgctaaggatgatttctggaattctaaagatctttgacagctagctcagtcctaggtataatactagtTCAACCAGACCATCAAAGAAgttttagagctagaaatagcaagttaaaataaggc
380	ggttaacgtcttgacgaagatctgATCAAAAAAGGTCCAATCcatggatcctctccttcttaaagttctgctctagtagctagcactgtacctaggactgagctagccgtcaagctttcgctaaggatgatttctggaattctaaagatctttgacagctagctcagtcctaggtataatactagtTATCAAAGAAGAACATATTCgttttagagctagaaatagcaagttaaaataaggc
381	ggttaacgtcttgacgaagatctgGGTCCACCACAGCGGTTCcatggatcctctccttcttaaagttctgctctagtagctagcactgtacctaggactgagctagccgtcaagctttcgctaaggatgatttctggaattctaaagatctttgacagctagctcagtcctaggtataatactagtCAGTTTCTTCGCGCCGAGTTgttttagagctagaaatagcaagttaaaataaggc
382	ggttaacgtcttgacgaagatctgAATCCAATAGCTGGTATAcatggatcctctccttcttaaagttctgctctagtagctagcactgtacctaggactgagctagccgtcaagctttcgctaaggatgatttctggaattctaaagatctttgacagctagctcagtcctaggtataatactagtAAATCCGGCACCAAACAACCgttttagagctagaaatagcaagttaaaataaggc
383	ggttaacgtcttgacgaagatctgCTGCGCATCCCACTGCCAcatggatcctctccttcttaaagttctgctctagtagctagcactgtacctaggactgagctagccgtcaagctttcgctaaggatgatttctggaattctaaagatctttgacagctagctcagtcctaggtataatactagtGACCTGCCAGCAGGCGCAGCgttttagagctagaaatagcaagttaaaataaggc
384	ggttaacgtcttgacgaagatctgCAGATCGCTCCACCACTGcatggatcctctccttcttaaagttctgctctagtagctagcactgtacctaggactgagctagccgtcaagctttcgctaaggatgatttctggaattctaaagatctttgacagctagctcagtcctaggtataatactagtGTGGTTTTGCCGGAGCCGGAgttttagagctagaaatagcaagttaaaataaggc
385	ggttaacgtcttgacgaagatctgCCACTGATACGGTTCAATcatggatcctctccttcttaaagttctgctctagtagctagcactgtacctaggactgagctagccgtcaagctttcgctaaggatgatttctggaattctaaagatctttgacagctagctcagtcctaggtataatactagtAAGGCTGAAGACCGAGCTGGgttttagagctagaaatagcaagttaaaataaggc
386	ggttaacgtcttgacgaagatctgCCAAATTTCCAGATACAGcatggatcctctccttcttaaagttctgctctagtagctagcactgtacctaggactgagctagccgtcaagctttcgctaaggatgatttctggaattctaaagatctttgacagctagctcagtcctaggtataatactagtCAGGGGAGTTCACACCGCCAgttttagagctagaaatagcaagttaaaataaggc
387	ggttaacgtcttgacgaagatctgGGTCCACCAGGTATCTTCcatggatcctctccttcttaaagttctgctctagtagctagcactgtacctaggactgagctagccgtcaagctttcgctaaggatgatttctggaattctaaagatctttgacagctagctcagtcctaggtataatactagtAATTCTTCACCACCATTTTAgttttagagctagaaatagcaagttaaaataaggc
388	ggttaacgtcttgacgaagatctgCCAAATATCTTCCAGATAcatggatcctctccttcttaaagttctgctctagtagctagcactgtacctaggactgagctagccgtcaagctttcgctaaggatgatttctggaattctaaagatctttgacagctagctcagtcctaggtataatactagtTGCCGGAAACGCCATTTTCCgttttagagctagaaatagcaagttaaaataaggc
389	ggttaacgtcttgacgaagatctgGTTCTGCCAGTTATCATAcatggatcctctccttcttaaagttctgctctagtagctagcactgtacctaggactgagctagccgtcaagctttcgctaaggatgatttctggaattctaaagatctttgacagctagctcagtcctaggtataatactagtTAAGCGCCATGCGCGGTCACgttttagagctagaaatagcaagttaaaataaggc
390	ggttaacgtcttgacgaagatctgCGGATACAGATCCCAAAAcatggatcctctccttcttaaagttctgctctagtagctagcactgtacctaggactgagctagccgtcaagctttcgctaaggatgatttctggaattctaaagatctttgacagctagctcagtcctaggtataatactagtCGTCAGCAGCAGAACAGGAGgttttagagctagaaatagcaagttaaaataaggc
391	ggttaacgtcttgacgaagatctgGCCCCACCAATAATCATCcatggatcctctccttcttaaagttctgctctagtagctagcactgtacctaggactgagctagccgtcaagctttcgctaaggatgatttctggaattctaaagatctttgacagctagctcagtcctaggtataatactagtTACCCAGACGAAGATCGTCAgttttagagctagaaatagcaagttaaaataaggc
392	ggttaacgtcttgacgaagatctgAAAAATCCAATACAGGGTcatggatcctctccttcttaaagttctgctctagtagctagcactgtacctaggactgagctagccgtcaagctttcgctaaggatgatttctggaattctaaagatctttgacagctagctcagtcctaggtataatactagtCGGAATAATGACCCCCCACAgttttagagctagaaatagcaagttaaaataaggc
393	ggttaacgtcttgacgaagatctgATACGCAATCCACTGATAcatggatcctctccttcttaaagttctgctctagtagctagcactgtacctaggactgagctagccgtcaagctttcgctaaggatgatttctggaattctaaagatctttgacagctagctcagtcctaggtataatactagtTAAGGCACCGCATCCCAATAgttttagagctagaaatagcaagttaaaataaggc
394	ggttaacgtcttgacgaagatctgCTGCGCGTTCCAATAATAcatggatcctctccttcttaaagttctgctctagtagctagcactgtacctaggactgagctagccgtcaagctttcgctaaggatgatttctggaattctaaagatctttgacagctagctcagtcctaggtataatactagtTCATGTCGCCAACCCAAGACgttttagagctagaaatagcaagttaaaataaggc
395	ggttaacgtcttgacgaagatctgATAGCTGTTATACCACAGcatggatcctctccttcttaaagttctgctctagtagctagcactgtacctaggactgagctagccgtcaagctttcgctaaggatgatttctggaattctaaagatctttgacagctagctcagtcctaggtataatactagtAAGCTCTCTTTAAAAGAGTCgttttagagctagaaatagcaagttaaaataaggc
396	ggttaacgtcttgacgaagatctgGCTATCATACCACAGATAcatggatcctctccttcttaaagttctgctctagtagctagcactgtacctaggactgagctagccgtcaagctttcgctaaggatgatttctggaattctaaagatctttgacagctagctcagtcctaggtataatactagtACCACCAGCACCTGCTCGCCgttttagagctagaaatagcaagttaaaataaggc
397	ggttaacgtcttgacgaagatctgCACTTCATCAATCCACCAcatggatcctctccttcttaaagttctgctctagtagctagcactgtacctaggactgagctagccgtcaagctttcgctaaggatgatttctggaattctaaagatctttgacagctagctcagtcctaggtataatactagtTGTTAAGATACGCGTGTTGTgttttagagctagaaatagcaagttaaaataaggc
398	ggttaacgtcttgacgaagatctgCACGTTAAACCACCACGGcatggatcctctccttcttaaagttctgctctagtagctagcactgtacctaggactgagctagccgtcaagctttcgctaaggatgatttctggaattctaaagatctttgacagctagctcagtcctaggtataatactagtACGCGCCAACACCACAAATCgttttagagctagaaatagcaagttaaaataaggc
399	ggttaacgtcttgacgaagatctgATAGTTGTTAAATTCATAcatggatcctctccttcttaaagttctgctctagtagctagcactgtacctaggactgagctagccgtcaagctttcgctaaggatgatttctggaattctaaagatctttgacagctagctcagtcctaggtataatactagtCTGCCGGAGCATAAATCGGCgttttagagctagaaatagcaagttaaaataaggc
400	ggttaacgtcttgacgaagatctgCGCGGTATAATACCAAAAcatggatcctctccttcttaaagttctgctctagtagctagcactgtacctaggactgagctagccgtcaagctttcgctaaggatgatttctggaattctaaagatctttgacagctagctcagtcctaggtataatactagtCACGACGGATCGCTTCGATCgttttagagctagaaatagcaagttaaaataaggc
401	ggttaacgtcttgacgaagatctgCCAAATAAACGCTTCCCAcatggatcctctccttcttaaagttctgctctagtagctagcactgtacctaggactgagctagccgtcaagctttcgctaaggatgatttctggaattctaaagatctttgacagctagctcagtcctaggtataatactagtCGGCGTTGCGCCGAGCATACgttttagagctagaaatagcaagttaaaataaggc
402	ggttaacgtcttgacgaagatctgAATATACTGCCAGTTTTCcatggatcctctccttcttaaagttctgctctagtagctagcactgtacctaggactgagctagccgtcaagctttcgctaaggatgatttctggaattctaaagatctttgacagctagctcagtcctaggtataatactagtGCTGTTAGCAGCTTCATCCAgttttagagctagaaatagcaagttaaaataaggc
403	ggttaacgtcttgacgaagatctgATACCACCACACCAGGCTcatggatcctctccttcttaaagttctgctctagtagctagcactgtacctaggactgagctagccgtcaagctttcgctaaggatgatttctggaattctaaagatctttgacagctagctcagtcctaggtataatactagtATTTTGCCGCCCAGCGGTTGgttttagagctagaaatagcaagttaaaataaggc
404	ggttaacgtcttgacgaagatctgTTCGTTCCAGTTATATTCcatggatcctctccttcttaaagttctgctctagtagctagcactgtacctaggactgagctagccgtcaagctttcgctaaggatgatttctggaattctaaagatctttgacagctagctcagtcctaggtataatactagtGCCAAAGTTTGCTACCAGCAgttttagagctagaaatagcaagttaaaataaggc
405	ggttaacgtcttgacgaagatctgTTCCCAAAAAATAAAGTTcatggatcctctccttcttaaagttctgctctagtagctagcactgtacctaggactgagctagccgtcaagctttcgctaaggatgatttctggaattctaaagatctttgacagctagctcagtcctaggtataatactagtGCTTCGCAAGGCTTCGGGCCgttttagagctagaaatagcaagttaaaataaggc
406	ggttaacgtcttgacgaagatctgCCAATACACATAAATAATcatggatcctctccttcttaaagttctgctctagtagctagcactgtacctaggactgagctagccgtcaagctttcgctaaggatgatttctggaattctaaagatctttgacagctagctcagtcctaggtataatactagtGGCCTTCCGGCATGTTGTTGgttttagagctagaaatagcaagttaaaataaggc
407	ggttaacgtcttgacgaagatctgATACAGCCAGTTCACATAcatggatcctctccttcttaaagttctgctctagtagctagcactgtacctaggactgagctagccgtcaagctttcgctaaggatgatttctggaattctaaagatctttgacagctagctcagtcctaggtataatactagtCTGCACGTCGGTCATTTCGGgttttagagctagaaatagcaagttaaaataaggc
408	ggttaacgtcttgacgaagatctgTTCCAGGGTCCAAAAATAcatggatcctctccttcttaaagttctgctctagtagctagcactgtacctaggactgagctagccgtcaagctttcgctaaggatgatttctggaattctaaagatctttgacagctagctcagtcctaggtataatactagtTTCAGCAGCAATTGCAACTGgttttagagctagaaatagcaagttaaaataaggc
409	ggttaacgtcttgacgaagatctgCTGTTCAAAATACCAGCTcatggatcctctccttcttaaagttctgctctagtagctagcactgtacctaggactgagctagccgtcaagctttcgctaaggatgatttctggaattctaaagatctttgacagctagctcagtcctaggtataatactagtCAGGCACATACGGGCATCACgttttagagctagaaatagcaagttaaaataaggc
410	ggttaacgtcttgacgaagatctgCCACCAAATCAGCTGATCcatggatcctctccttcttaaagttctgctctagtagctagcactgtacctaggactgagctagccgtcaagctttcgctaaggatgatttctggaattctaaagatctttgacagctagctcagtcctaggtataatactagtGCCGATATACGGCCCCAGCGgttttagagctagaaatagcaagttaaaataaggc
411	ggttaacgtcttgacgaagatctgCGGCCACCACAGATACGGcatggatcctctccttcttaaagttctgctctagtagctagcactgtacctaggactgagctagccgtcaagctttcgctaaggatgatttctggaattctaaagatctttgacagctagctcagtcctaggtataatactagtTGGCCTGTGGGAAGTTGTGGgttttagagctagaaatagcaagttaaaataaggc
412	ggttaacgtcttgacgaagatctgATAGTTAAAATACTGCTGcatggatcctctccttcttaaagttctgctctagtagctagcactgtacctaggactgagctagccgtcaagctttcgctaaggatgatttctggaattctaaagatctttgacagctagctcagtcctaggtataatactagtTGAGTAGGGTAACTGCAATCgttttagagctagaaatagcaagttaaaataaggc
413	ggttaacgtcttgacgaagatctgATATTCATACTGAAAGTTcatggatcctctccttcttaaagttctgctctagtagctagcactgtacctaggactgagctagccgtcaagctttcgctaaggatgatttctggaattctaaagatctttgacagctagctcagtcctaggtataatactagtTACGGAACGGTAGTGATTTCgttttagagctagaaatagcaagttaaaataaggc
414	ggttaacgtcttgacgaagatctgCCAATACGGCCAGTTCACcatggatcctctccttcttaaagttctgctctagtagctagcactgtacctaggactgagctagccgtcaagctttcgctaaggatgatttctggaattctaaagatctttgacagctagctcagtcctaggtataatactagtGCATAAACGCTTCCATCTCCgttttagagctagaaatagcaagttaaaataaggc
415	ggttaacgtcttgacgaagatctgATACGGAATCCAGGTCCAcatggatcctctccttcttaaagttctgctctagtagctagcactgtacctaggactgagctagccgtcaagctttcgctaaggatgatttctggaattctaaagatctttgacagctagctcagtcctaggtataatactagtTACACCGTCACCACCACAAAgttttagagctagaaatagcaagttaaaataaggc
416	ggttaacgtcttgacgaagatctgCCAGGTAAACAGCCAGTTcatggatcctctccttcttaaagttctgctctagtagctagcactgtacctaggactgagctagccgtcaagctttcgctaaggatgatttctggaattctaaagatctttgacagctagctcagtcctaggtataatactagtATTAAAGAAGGCAGGAACAGgttttagagctagaaatagcaagttaaaataaggc
417	ggttaacgtcttgacgaagatctgCCAATATTCAATTTCCTGcatggatcctctccttcttaaagttctgctctagtagctagcactgtacctaggactgagctagccgtcaagctttcgctaaggatgatttctggaattctaaagatctttgacagctagctcagtcctaggtataatactagtTATCGGGATTGATTGCCAGCgttttagagctagaaatagcaagttaaaataaggc
418	ggttaacgtcttgacgaagatctgCACAAAATAATAATAGTTcatggatcctctccttcttaaagttctgctctagtagctagcactgtacctaggactgagctagccgtcaagctttcgctaaggatgatttctggaattctaaagatctttgacagctagctcagtcctaggtataatactagtCCGTGCGGTTTCCAGATCGTgttttagagctagaaatagcaagttaaaataaggc
419	ggttaacgtcttgacgaagatctgATACTGTTCATCCCATTCcatggatcctctccttcttaaagttctgctctagtagctagcactgtacctaggactgagctagccgtcaagctttcgctaaggatgatttctggaattctaaagatctttgacagctagctcagtcctaggtataatactagtAGCAATAACCTCATCTTTCAgttttagagctagaaatagcaagttaaaataaggc
420	ggttaacgtcttgacgaagatctgCCATTCCGGATAATAAATcatggatcctctccttcttaaagttctgctctagtagctagcactgtacctaggactgagctagccgtcaagctttcgctaaggatgatttctggaattctaaagatctttgacagctagctcagtcctaggtataatactagtCAACGGTGTCCCCTTTTTCAgttttagagctagaaatagcaagttaaaataaggc
421	ggttaacgtcttgacgaagatctgCCAAATAAAGTTATATTCcatggatcctctccttcttaaagttctgctctagtagctagcactgtacctaggactgagctagccgtcaagctttcgctaaggatgatttctggaattctaaagatctttgacagctagctcagtcctaggtataatactagtCAAACCGCCGCTAATCAACGgttttagagctagaaatagcaagttaaaataaggc
422	ggttaacgtcttgacgaagatctgGTTAAAATCATACCACTGcatggatcctctccttcttaaagttctgctctagtagctagcactgtacctaggactgagctagccgtcaagctttcgctaaggatgatttctggaattctaaagatctttgacagctagctcagtcctaggtataatactagtTCGCCGGAGTACGCCATTTCgttttagagctagaaatagcaagttaaaataaggc
423	ggttaacgtcttgacgaagatctgATACTGATAGGTCAGCCAcatggatcctctccttcttaaagttctgctctagtagctagcactgtacctaggactgagctagccgtcaagctttcgctaaggatgatttctggaattctaaagatctttgacagctagctcagtcctaggtataatactagtTATCCACGCCAGTGCCAGAGgttttagagctagaaatagcaagttaaaataaggc
424	ggttaacgtcttgacgaagatctgATAAAACCAATACACCGGcatggatcctctccttcttaaagttctgctctagtagctagcactgtacctaggactgagctagccgtcaagctttcgctaaggatgatttctggaattctaaagatctttgacagctagctcagtcctaggtataatactagtTAAACACGCCGCGTGAACGGgttttagagctagaaatagcaagttaaaataaggc
425	ggttaacgtcttgacgaagatctgATAATATTCGCTCTGCCAcatggatcctctccttcttaaagttctgctctagtagctagcactgtacctaggactgagctagccgtcaagctttcgctaaggatgatttctggaattctaaagatctttgacagctagctcagtcctaggtataatactagtTTGGGTTTGACGGGAAGCCGgttttagagctagaaatagcaagttaaaataaggc
426	ggttaacgtcttgacgaagatctgATACCAGGTTTCATCATAcatggatcctctccttcttaaagttctgctctagtagctagcactgtacctaggactgagctagccgtcaagctttcgctaaggatgatttctggaattctaaagatctttgacagctagctcagtcctaggtataatactagtATACCCCGGTAATAATCAGCgttttagagctagaaatagcaagttaaaataaggc
427	ggttaacgtcttgacgaagatctgCTGTTCCTGAAAATAATAcatggatcctctccttcttaaagttctgctctagtagctagcactgtacctaggactgagctagccgtcaagctttcgctaaggatgatttctggaattctaaagatctttgacagctagctcagtcctaggtataatactagtAAACATCACCGAGGTCGCGCgttttagagctagaaatagcaagttaaaataaggc
428	ggttaacgtcttgacgaagatctgAAAAATGTTCCACCAAATcatggatcctctccttcttaaagttctgctctagtagctagcactgtacctaggactgagctagccgtcaagctttcgctaaggatgatttctggaattctaaagatctttgacagctagctcagtcctaggtataatactagtAGTTTCATAACCTGGGAGGCgttttagagctagaaatagcaagttaaaataaggc
429	ggttaacgtcttgacgaagatctgATCCAGCCAAAACCACAGcatggatcctctccttcttaaagttctgctctagtagctagcactgtacctaggactgagctagccgtcaagctttcgctaaggatgatttctggaattctaaagatctttgacagctagctcagtcctaggtataatactagtAAAATATCCCACAGCGGCTGgttttagagctagaaatagcaagttaaaataaggc
430	ggttaacgtcttgacgaagatctgGCTATCCCACCACCAGGTcatggatcctctccttcttaaagttctgctctagtagctagcactgtacctaggactgagctagccgtcaagctttcgctaaggatgatttctggaattctaaagatctttgacagctagctcagtcctaggtataatactagtGCAAGAATCGCCGAGTATAGgttttagagctagaaatagcaagttaaaataaggc
431	ggttaacgtcttgacgaagatctgAAAATAATACGGTTCATAcatggatcctctccttcttaaagttctgctctagtagctagcactgtacctaggactgagctagccgtcaagctttcgctaaggatgatttctggaattctaaagatctttgacagctagctcagtcctaggtataatactagtGCGGAGTAGTCGAGATAAATgttttagagctagaaatagcaagttaaaataaggc
432	ggttaacgtcttgacgaagatctgCCAGGTCCACCAGCCAAAcatggatcctctccttcttaaagttctgctctagtagctagcactgtacctaggactgagctagccgtcaagctttcgctaaggatgatttctggaattctaaagatctttgacagctagctcagtcctaggtataatactagtGACGACGTAAACCTTCAAGAgttttagagctagaaatagcaagttaaaataaggc
433	ggttaacgtcttgacgaagatctgATACAGCCAATCGGTCCAcatggatcctctccttcttaaagttctgctctagtagctagcactgtacctaggactgagctagccgtcaagctttcgctaaggatgatttctggaattctaaagatctttgacagctagctcagtcctaggtataatactagtTCATCAGGTCCGCCAGCAGCgttttagagctagaaatagcaagttaaaataaggc
434	ggttaacgtcttgacgaagatctgAATCCACTGATACTGAAAcatggatcctctccttcttaaagttctgctctagtagctagcactgtacctaggactgagctagccgtcaagctttcgctaaggatgatttctggaattctaaagatctttgacagctagctcagtcctaggtataatactagtATCCGCGCGAGACAGGCCACgttttagagctagaaatagcaagttaaaataaggc
435	ggttaacgtcttgacgaagatctgATACCACTGAAAAATTTCcatggatcctctccttcttaaagttctgctctagtagctagcactgtacctaggactgagctagccgtcaagctttcgctaaggatgatttctggaattctaaagatctttgacagctagctcagtcctaggtataatactagtTAATTCAGGATCAGACAACCgttttagagctagaaatagcaagttaaaataaggc
436	ggttaacgtcttgacgaagatctgCCAATAATACTGCAGGTTcatggatcctctccttcttaaagttctgctctagtagctagcactgtacctaggactgagctagccgtcaagctttcgctaaggatgatttctggaattctaaagatctttgacagctagctcagtcctaggtataatactagtCACCAGTTTCAGCATGTTCTgttttagagctagaaatagcaagttaaaataaggc
437	ggttaacgtcttgacgaagatctgCACAAACCACCAGCTATAcatggatcctctccttcttaaagttctgctctagtagctagcactgtacctaggactgagctagccgtcaagctttcgctaaggatgatttctggaattctaaagatctttgacagctagctcagtcctaggtataatactagtCGCGAATGCCCGGGTCAACAgttttagagctagaaatagcaagttaaaataaggc
438	ggttaacgtcttgacgaagatctgAAACTGGTTCCAAAAAAAcatggatcctctccttcttaaagttctgctctagtagctagcactgtacctaggactgagctagccgtcaagctttcgctaaggatgatttctggaattctaaagatctttgacagctagctcagtcctaggtataatactagtAAATGTCCGTGTTGGCAAACgttttagagctagaaatagcaagttaaaataaggc
439	ggttaacgtcttgacgaagatctgATCCCAGTTATATTCATAcatggatcctctccttcttaaagttctgctctagtagctagcactgtacctaggactgagctagccgtcaagctttcgctaaggatgatttctggaattctaaagatctttgacagctagctcagtcctaggtataatactagtAGTAAGTACGAATCTTCGGCgttttagagctagaaatagcaagttaaaataaggc
440	ggttaacgtcttgacgaagatctgGGTCCATTCTTCATAATAcatggatcctctccttcttaaagttctgctctagtagctagcactgtacctaggactgagctagccgtcaagctttcgctaaggatgatttctggaattctaaagatctttgacagctagctcagtcctaggtataatactagtAAGGGAATTAATATTAGCCAgttttagagctagaaatagcaagttaaaataaggc
441	ggttaacgtcttgacgaagatctgCACAAAATAATAGTTCCAcatggatcctctccttcttaaagttctgctctagtagctagcactgtacctaggactgagctagccgtcaagctttcgctaaggatgatttctggaattctaaagatctttgacagctagctcagtcctaggtataatactagtTCAGACCAACACCCGCCATCgttttagagctagaaatagcaagttaaaataaggc
442	ggttaacgtcttgacgaagatctgTTCGCCTTCCCACCACCAcatggatcctctccttcttaaagttctgctctagtagctagcactgtacctaggactgagctagccgtcaagctttcgctaaggatgatttctggaattctaaagatctttgacagctagctcagtcctaggtataatactagtCTTTGAGGATTTTCACATCAgttttagagctagaaatagcaagttaaaataaggc
443	ggttaacgtcttgacgaagatctgATAGTTAAACCAATAGGTcatggatcctctccttcttaaagttctgctctagtagctagcactgtacctaggactgagctagccgtcaagctttcgctaaggatgatttctggaattctaaagatctttgacagctagctcagtcctaggtataatactagtATCTCCTGATAATCTTTTACgttttagagctagaaatagcaagttaaaataaggc
444	ggttaacgtcttgacgaagatctgCCATTCCCAAAAGTTAATcatggatcctctccttcttaaagttctgctctagtagctagcactgtacctaggactgagctagccgtcaagctttcgctaaggatgatttctggaattctaaagatctttgacagctagctcagtcctaggtataatactagtGTGAACAGTTCGTTACGCATgttttagagctagaaatagcaagttaaaataaggc
445	ggttaacgtcttgacgaagatctgCTGATACCACCACACGTTcatggatcctctccttcttaaagttctgctctagtagctagcactgtacctaggactgagctagccgtcaagctttcgctaaggatgatttctggaattctaaagatctttgacagctagctcagtcctaggtataatactagtCAGTGTGCCGCCAACCTGGCgttttagagctagaaatagcaagttaaaataaggc
446	ggttaacgtcttgacgaagatctgATACCAAATGGTCCACTGcatggatcctctccttcttaaagttctgctctagtagctagcactgtacctaggactgagctagccgtcaagctttcgctaaggatgatttctggaattctaaagatctttgacagctagctcagtcctaggtataatactagtTACGCAGACGTTCGGCAATCgttttagagctagaaatagcaagttaaaataaggc
447	ggttaacgtcttgacgaagatctgCCAATAGTTCCACTGGGTcatggatcctctccttcttaaagttctgctctagtagctagcactgtacctaggactgagctagccgtcaagctttcgctaaggatgatttctggaattctaaagatctttgacagctagctcagtcctaggtataatactagtGTTCGCCCATCAACCGCATCgttttagagctagaaatagcaagttaaaataaggc
448	ggttaacgtcttgacgaagatctgAAAATAAAAAAAAAACTGcatggatcctctccttcttaaagttctgctctagtagctagcactgtacctaggactgagctagccgtcaagctttcgctaaggatgatttctggaattctaaagatctttgacagctagctcagtcctaggtataatactagtTGGTGGTCGCACAGACAACTgttttagagctagaaatagcaagttaaaataaggc
449	ggttaacgtcttgacgaagatctgATAAATATAATAATAATCcatggatcctctccttcttaaagttctgctctagtagctagcactgtacctaggactgagctagccgtcaagctttcgctaaggatgatttctggaattctaaagatctttgacagctagctcagtcctaggtataatactagtCCCATCTCGACAATTTCTACgttttagagctagaaatagcaagttaaaataaggc
450	ggttaacgtcttgacgaagatctgATACTGATACAGCTGCCAcatggatcctctccttcttaaagttctgctctagtagctagcactgtacctaggactgagctagccgtcaagctttcgctaaggatgatttctggaattctaaagatctttgacagctagctcagtcctaggtataatactagtTTAAACCCTTGCCCGGCAATgttttagagctagaaatagcaagttaaaataaggc
451	ggttaacgtcttgacgaagatctgCCACACGGTAAACCAATAcatggatcctctccttcttaaagttctgctctagtagctagcactgtacctaggactgagctagccgtcaagctttcgctaaggatgatttctggaattctaaagatctttgacagctagctcagtcctaggtataatactagtATAGTGATTTCCCGATCGTTgttttagagctagaaatagcaagttaaaataaggc
452	ggttaacgtcttgacgaagatctgATAAAACCAGTTGCTCCAcatggatcctctccttcttaaagttctgctctagtagctagcactgtacctaggactgagctagccgtcaagctttcgctaaggatgatttctggaattctaaagatctttgacagctagctcagtcctaggtataatactagtTCCTCTTCAGCATTAATCTGgttttagagctagaaatagcaagttaaaataaggc
453	ggttaacgtcttgacgaagatctgGGTAAAGGTCCAATACCAcatggatcctctccttcttaaagttctgctctagtagctagcactgtacctaggactgagctagccgtcaagctttcgctaaggatgatttctggaattctaaagatctttgacagctagctcagtcctaggtataatactagtCCGAGTGAAAATTGCAAACCgttttagagctagaaatagcaagttaaaataaggc
454	ggttaacgtcttgacgaagatctgAATCCACAGCCACCAGGTcatggatcctctccttcttaaagttctgctctagtagctagcactgtacctaggactgagctagccgtcaagctttcgctaaggatgatttctggaattctaaagatctttgacagctagctcagtcctaggtataatactagtATTTGCCAGTTCTTGCAAATgttttagagctagaaatagcaagttaaaataaggc
455	ggttaacgtcttgacgaagatctgCCAGCTCTGAATCCACCAcatggatcctctccttcttaaagttctgctctagtagctagcactgtacctaggactgagctagccgtcaagctttcgctaaggatgatttctggaattctaaagatctttgacagctagctcagtcctaggtataatactagtTCGTCAGATTGGGAACATAGgttttagagctagaaatagcaagttaaaataaggc
456	ggttaacgtcttgacgaagatctgATAAAAAAACCAATCTTCcatggatcctctccttcttaaagttctgctctagtagctagcactgtacctaggactgagctagccgtcaagctttcgctaaggatgatttctggaattctaaagatctttgacagctagctcagtcctaggtataatactagtAATGTGCCGGTTTCTTTGACgttttagagctagaaatagcaagttaaaataaggc
457	ggttaacgtcttgacgaagatctgCTGCCACGGCTGATACCAcatggatcctctccttcttaaagttctgctctagtagctagcactgtacctaggactgagctagccgtcaagctttcgctaaggatgatttctggaattctaaagatctttgacagctagctcagtcctaggtataatactagtTATTCACCAGCACATCAATGgttttagagctagaaatagcaagttaaaataaggc
458	ggttaacgtcttgacgaagatctgCCAATACGGCCATTCCTGcatggatcctctccttcttaaagttctgctctagtagctagcactgtacctaggactgagctagccgtcaagctttcgctaaggatgatttctggaattctaaagatctttgacagctagctcagtcctaggtataatactagtTTACGATATCGGACTCAAGCgttttagagctagaaatagcaagttaaaataaggc
459	ggttaacgtcttgacgaagatctgAATCCAATACAGCCATTCcatggatcctctccttcttaaagttctgctctagtagctagcactgtacctaggactgagctagccgtcaagctttcgctaaggatgatttctggaattctaaagatctttgacagctagctcagtcctaggtataatactagtGCGTAAATCGTTATATTTCAgttttagagctagaaatagcaagttaaaataaggc
460	ggttaacgtcttgacgaagatctgGTTCCAGTTCCACTGATAcatggatcctctccttcttaaagttctgctctagtagctagcactgtacctaggactgagctagccgtcaagctttcgctaaggatgatttctggaattctaaagatctttgacagctagctcagtcctaggtataatactagtTGTTGACGGCAACAATCAAGgttttagagctagaaatagcaagttaaaataaggc
461	ggttaacgtcttgacgaagatctgATACCAAAACGGCCAAATcatggatcctctccttcttaaagttctgctctagtagctagcactgtacctaggactgagctagccgtcaagctttcgctaaggatgatttctggaattctaaagatctttgacagctagctcagtcctaggtataatactagtCGGCAAATGGTGGTAAAGCCgttttagagctagaaatagcaagttaaaataaggc
462	ggttaacgtcttgacgaagatctgCCACGCGGTATACCACCAcatggatcctctccttcttaaagttctgctctagtagctagcactgtacctaggactgagctagccgtcaagctttcgctaaggatgatttctggaattctaaagatctttgacagctagctcagtcctaggtataatactagtCTGTGCTGAAGGGGGATTATgttttagagctagaaatagcaagttaaaataaggc
463	ggttaacgtcttgacgaagatctgATACCAAAACCAATCCGGcatggatcctctccttcttaaagttctgctctagtagctagcactgtacctaggactgagctagccgtcaagctttcgctaaggatgatttctggaattctaaagatctttgacagctagctcagtcctaggtataatactagtATGCGCTTCGCCATGCTCGCgttttagagctagaaatagcaagttaaaataaggc
464	ggttaacgtcttgacgaagatctgCCAAAAGGTCTGAAACCAcatggatcctctccttcttaaagttctgctctagtagctagcactgtacctaggactgagctagccgtcaagctttcgctaaggatgatttctggaattctaaagatctttgacagctagctcagtcctaggtataatactagtTTCGAAAGGCGTACCAAAAGgttttagagctagaaatagcaagttaaaataaggc
465	ggttaacgtcttgacgaagatctgCCAATAAAACACATCCCAcatggatcctctccttcttaaagttctgctctagtagctagcactgtacctaggactgagctagccgtcaagctttcgctaaggatgatttctggaattctaaagatctttgacagctagctcagtcctaggtataatactagtACGACCGTCCGGCGTATTACgttttagagctagaaatagcaagttaaaataaggc
466	ggttaacgtcttgacgaagatctgTTCAATCCACCACGGCCAcatggatcctctccttcttaaagttctgctctagtagctagcactgtacctaggactgagctagccgtcaagctttcgctaaggatgatttctggaattctaaagatctttgacagctagctcagtcctaggtataatactagtTACGGTTCCACAGGATTCAAgttttagagctagaaatagcaagttaaaataaggc
467	ggttaacgtcttgacgaagatctgGTTCAGCCACAGCCACCAcatggatcctctccttcttaaagttctgctctagtagctagcactgtacctaggactgagctagccgtcaagctttcgctaaggatgatttctggaattctaaagatctttgacagctagctcagtcctaggtataatactagtGTAGCGCGGCAGCTCCATGTgttttagagctagaaatagcaagttaaaataaggc
468	ggttaacgtcttgacgaagatctgCCACCACAGCAGATCCCAcatggatcctctccttcttaaagttctgctctagtagctagcactgtacctaggactgagctagccgtcaagctttcgctaaggatgatttctggaattctaaagatctttgacagctagctcagtcctaggtataatactagtCCACCCCAAAGAAATGTTTCgttttagagctagaaatagcaagttaaaataaggc
469	ggttaacgtcttgacgaagatctgATACCAGCTATCCCAATAcatggatcctctccttcttaaagttctgctctagtagctagcactgtacctaggactgagctagccgtcaagctttcgctaaggatgatttctggaattctaaagatctttgacagctagctcagtcctaggtataatactagtCAGTTTTTGCACCACCTGCTgttttagagctagaaatagcaagttaaaataaggc
470	ggttaacgtcttgacgaagatctgCCACACTTCCCAATCCCAcatggatcctctccttcttaaagttctgctctagtagctagcactgtacctaggactgagctagccgtcaagctttcgctaaggatgatttctggaattctaaagatctttgacagctagctcagtcctaggtataatactagtGTACAGTACCGAACGGAGTCgttttagagctagaaatagcaagttaaaataaggc
471	ggttaacgtcttgacgaagatctgATCCTGGGTCCACCACCAcatggatcctctccttcttaaagttctgctctagtagctagcactgtacctaggactgagctagccgtcaagctttcgctaaggatgatttctggaattctaaagatctttgacagctagctcagtcctaggtataatactagtGGTGAGATCCTGCATACGCGgttttagagctagaaatagcaagttaaaataaggc
472	ggttaacgtcttgacgaagatctgATAATACAGATAATCCCAcatggatcctctccttcttaaagttctgctctagtagctagcactgtacctaggactgagctagccgtcaagctttcgctaaggatgatttctggaattctaaagatctttgacagctagctcagtcctaggtataatactagtACCGATACCCGTTTGAAGTTgttttagagctagaaatagcaagttaaaataaggc
473	ggttaacgtcttgacgaagatctgATACCAATAGGTATACTGcatggatcctctccttcttaaagttctgctctagtagctagcactgtacctaggactgagctagccgtcaagctttcgctaaggatgatttctggaattctaaagatctttgacagctagctcagtcctaggtataatactagtAGTTCAGAAAGGTGTCGAGCgttttagagctagaaatagcaagttaaaataaggc
474	ggttaacgtcttgacgaagatctgCAGTTCATACTGCCACCAcatggatcctctccttcttaaagttctgctctagtagctagcactgtacctaggactgagctagccgtcaagctttcgctaaggatgatttctggaattctaaagatctttgacagctagctcagtcctaggtataatactagtCCGGAAAGCAGTACCGCAGCgttttagagctagaaatagcaagttaaaataaggc
475	ggttaacgtcttgacgaagatctgAATATATTCCCACCATTCcatggatcctctccttcttaaagttctgctctagtagctagcactgtacctaggactgagctagccgtcaagctttcgctaaggatgatttctggaattctaaagatctttgacagctagctcagtcctaggtataatactagtGCTTCTGGGCTGCCATCTTTgttttagagctagaaatagcaagttaaaataaggc
476	ggttaacgtcttgacgaagatctgCCACCACGCATCATACCAcatggatcctctccttcttaaagttctgctctagtagctagcactgtacctaggactgagctagccgtcaagctttcgctaaggatgatttctggaattctaaagatctttgacagctagctcagtcctaggtataatactagtTAGCCAGGCCCATTTCGTCGgttttagagctagaaatagcaagttaaaataaggc
477	ggttaacgtcttgacgaagatctgCGGCCATTCAAACCAATAcatggatcctctccttcttaaagttctgctctagtagctagcactgtacctaggactgagctagccgtcaagctttcgctaaggatgatttctggaattctaaagatctttgacagctagctcagtcctaggtataatactagtGGGAGAGATGGGCAAAAAAAgttttagagctagaaatagcaagttaaaataaggc
478	ggttaacgtcttgacgaagatctgCCACGGATAATAGTTCCAcatggatcctctccttcttaaagttctgctctagtagctagcactgtacctaggactgagctagccgtcaagctttcgctaaggatgatttctggaattctaaagatctttgacagctagctcagtcctaggtataatactagtGGATGTCGAACAGCGCCAGCgttttagagctagaaatagcaagttaaaataaggc
479	ggttaacgtcttgacgaagatctgCCAGTTATACCAAAAGTTcatggatcctctccttcttaaagttctgctctagtagctagcactgtacctaggactgagctagccgtcaagctttcgctaaggatgatttctggaattctaaagatctttgacagctagctcagtcctaggtataatactagtCCCCAAACACCCCGGTAGAAgttttagagctagaaatagcaagttaaaataaggc
480	ggttaacgtcttgacgaagatctgCACGTTCCACCAATAATAcatggatcctctccttcttaaagttctgctctagtagctagcactgtacctaggactgagctagccgtcaagctttcgctaaggatgatttctggaattctaaagatctttgacagctagctcagtcctaggtataatactagtGTGCCCCCTCATTCTTAGCCgttttagagctagaaatagcaagttaaaataaggc
481	ggttaacgtcttgacgaagatctgAATGGTCCAATAATACCAcatggatcctctccttcttaaagttctgctctagtagctagcactgtacctaggactgagctagccgtcaagctttcgctaaggatgatttctggaattctaaagatctttgacagctagctcagtcctaggtataatactagtCAACTTCTGCCCCAGATCGTgttttagagctagaaatagcaagttaaaataaggc
482	ggttaacgtcttgacgaagatctgATACCAATAGGTCCAGTTcatggatcctctccttcttaaagttctgctctagtagctagcactgtacctaggactgagctagccgtcaagctttcgctaaggatgatttctggaattctaaagatctttgacagctagctcagtcctaggtataatactagtAAAAAGATGTCCCATCGTCCgttttagagctagaaatagcaagttaaaataaggc
483	ggttaacgtcttgacgaagatctgCCACCACCATTCCAGGTTcatggatcctctccttcttaaagttctgctctagtagctagcactgtacctaggactgagctagccgtcaagctttcgctaaggatgatttctggaattctaaagatctttgacagctagctcagtcctaggtataatactagtATCGCTGGATGCTTTGGATGgttttagagctagaaatagcaagttaaaataaggc
484	ggttaacgtcttgacgaagatctgCCACCACGGCCACGGATAcatggatcctctccttcttaaagttctgctctagtagctagcactgtacctaggactgagctagccgtcaagctttcgctaaggatgatttctggaattctaaagatctttgacagctagctcagtcctaggtataatactagtGCATCAAACAACGCGTACCAgttttagagctagaaatagcaagttaaaataaggc
485	ggttaacgtcttgacgaagatctgTTCCCACCACTGGGTCCAcatggatcctctccttcttaaagttctgctctagtagctagcactgtacctaggactgagctagccgtcaagctttcgctaaggatgatttctggaattctaaagatctttgacagctagctcagtcctaggtataatactagtATCGCCGCGAGGGTAATCGCgttttagagctagaaatagcaagttaaaataaggc
486	ggttaacgtcttgacgaagatctgCACCCACCAAATCCAAAAcatggatcctctccttcttaaagttctgctctagtagctagcactgtacctaggactgagctagccgtcaagctttcgctaaggatgatttctggaattctaaagatctttgacagctagctcagtcctaggtataatactagtATCCGCCCATCACCACCAGTgttttagagctagaaatagcaagttaaaataaggc
487	ggttaacgtcttgacgaagatctgATAATAGCCATACCACCAcatggatcctctccttcttaaagttctgctctagtagctagcactgtacctaggactgagctagccgtcaagctttcgctaaggatgatttctggaattctaaagatctttgacagctagctcagtcctaggtataatactagtTATGGCGAGTCAGTTCAATAgttttagagctagaaatagcaagttaaaataaggc
488	ggttaacgtcttgacgaagatctgCCACCACCAATACGGGGTcatggatcctctccttcttaaagttctgctctagtagctagcactgtacctaggactgagctagccgtcaagctttcgctaaggatgatttctggaattctaaagatctttgacagctagctcagtcctaggtataatactagtTCGCTGTCCAGCCCCTGGCGgttttagagctagaaatagcaagttaaaataaggc
489	ggttaacgtcttgacgaagatctgGCTCTGCCAAAACCACCAcatggatcctctccttcttaaagttctgctctagtagctagcactgtacctaggactgagctagccgtcaagctttcgctaaggatgatttctggaattctaaagatctttgacagctagctcagtcctaggtataatactagtTCACCGTCAGAATGATCGACgttttagagctagaaatagcaagttaaaataaggc
490	ggttaacgtcttgacgaagatctgCCACCAATATTCCTGTTCcatggatcctctccttcttaaagttctgctctagtagctagcactgtacctaggactgagctagccgtcaagctttcgctaaggatgatttctggaattctaaagatctttgacagctagctcagtcctaggtataatactagtCTTATTGAGATTTAACAAGAgttttagagctagaaatagcaagttaaaataaggc
491	ggttaacgtcttgacgaagatctgCTGAAAAAACCACCACTGcatggatcctctccttcttaaagttctgctctagtagctagcactgtacctaggactgagctagccgtcaagctttcgctaaggatgatttctggaattctaaagatctttgacagctagctcagtcctaggtataatactagtCAAGTTCTTCATTTTCTGCAgttttagagctagaaatagcaagttaaaataaggc
492	ggttaacgtcttgacgaagatctgATAAAACCACAGCCACTGcatggatcctctccttcttaaagttctgctctagtagctagcactgtacctaggactgagctagccgtcaagctttcgctaaggatgatttctggaattctaaagatctttgacagctagctcagtcctaggtataatactagtCGGGCAGGCGTCGGCCAGTTgttttagagctagaaatagcaagttaaaataaggc
493	ggttaacgtcttgacgaagatctgAAAAATCCATTCATACCAcatggatcctctccttcttaaagttctgctctagtagctagcactgtacctaggactgagctagccgtcaagctttcgctaaggatgatttctggaattctaaagatctttgacagctagctcagtcctaggtataatactagtGGTGCACTTGCCGCCCGCCAgttttagagctagaaatagcaagttaaaataaggc
494	ggttaacgtcttgacgaagatctgATACCAATACAGCCAGTTcatggatcctctccttcttaaagttctgctctagtagctagcactgtacctaggactgagctagccgtcaagctttcgctaaggatgatttctggaattctaaagatctttgacagctagctcagtcctaggtataatactagtTGCCGGTTTGCCGCCATAATgttttagagctagaaatagcaagttaaaataaggc
495	ggttaacgtcttgacgaagatctgATAATCCCAATACCACAGcatggatcctctccttcttaaagttctgctctagtagctagcactgtacctaggactgagctagccgtcaagctttcgctaaggatgatttctggaattctaaagatctttgacagctagctcagtcctaggtataatactagtTTTGTTTATCGCCACAAAGCgttttagagctagaaatagcaagttaaaataaggc
496	ggttaacgtcttgacgaagatctgCCAATACCACTGGGTATAcatggatcctctccttcttaaagttctgctctagtagctagcactgtacctaggactgagctagccgtcaagctttcgctaaggatgatttctggaattctaaagatctttgacagctagctcagtcctaggtataatactagtTCCAGACCAATCTGTCCTTTgttttagagctagaaatagcaagttaaaataaggc
497	ggttaacgtcttgacgaagatctgAAAATAATATTCATAATAcatggatcctctccttcttaaagttctgctctagtagctagcactgtacctaggactgagctagccgtcaagctttcgctaaggatgatttctggaattctaaagatctttgacagctagctcagtcctaggtataatactagtTCTTCAAACACGATGTCTTCgttttagagctagaaatagcaagttaaaataaggc
498	ggttaacgtcttgacgaagatctgATCCTGCCACCACTGCCAcatggatcctctccttcttaaagttctgctctagtagctagcactgtacctaggactgagctagccgtcaagctttcgctaaggatgatttctggaattctaaagatctttgacagctagctcagtcctaggtataatactagtTAAAAAGATTTCTGCGGGGGgttttagagctagaaatagcaagttaaaataaggc
499	ggttaacgtcttgacgaagatctgCTGCCATTCCCAATCCCAcatggatcctctccttcttaaagttctgctctagtagctagcactgtacctaggactgagctagccgtcaagctttcgctaaggatgatttctggaattctaaagatctttgacagctagctcagtcctaggtataatactagtACTTTGTAAACAGGGTTTTCgttttagagctagaaatagcaagttaaaataaggc
500	ggttaacgtcttgacgaagatctgCCACCACGGTTCCCAAAAcatggatcctctccttcttaaagttctgctctagtagctagcactgtacctaggactgagctagccgtcaagctttcgctaaggatgatttctggaattctaaagatctttgacagctagctcagtcctaggtataatactagtGATTCGGCAACACTACGTAGgttttagagctagaaatagcaagttaaaataaggc
